# Supplementary material for: Complete chloroplast genomes of Impatiens cyanantha and Impatiens monticola: Insights into genome structures, mutational hotspots, comparative and phylogenetic analysis with its congeneric species
Source: PLoS One. 2021 Apr 2;16(4):e0248182. doi: 10.1371/journal.pone.0248182 (PMC8018631; doi:10.1371/journal.pone.0248182)
Supplement: S1 Table — (XLSX) [file pone.0248182.s001.xlsx]

## Sheet: Sheet1
S1 Table. Complete chloroplast genomes for 7 Balsaminaceae specimens
	I. monticola（Guizhou)	I. monticola(Yunnan)	I. cyanantha(Guizhou)	I. cyanantha(Yunnan)	I. piufanensis	I. glandulifera	H. triflora
Accsion	MW464333	MW464334	MW464331	MW464332	MG162586.1	MK358447.1	MG162585.1
Family	Balsaminaceae	Balsaminaceae	Balsaminaceae	Balsaminaceae	Balsaminaceae	Balsaminaceae	Balsaminaceae
Genus	Impatiens	Impatiens	Impatiens	Impatiens	Impatiens	Impatiens	Hydrocera BI.
Total length(bp)	152656	152692	152391	152375	152236	152260	154189
GC(%)	36.7	36.7	36.8	36.8	36.9	36.8	36.9
LSC
length(bp)	83740	83704	83284	83275	83115	83261	84865
GC(%)	34.3	34.3	34.5	34.5	34.5	34.5	34.7
SSC
length(bp)	17588	17532	17801	17808	17611	17737	18080
GC(%)	29.5	29.5	29.6	29.6	29,3	29,4	29,9
IR
length(bp)	25664	25728	25653	25755	25755	25,63	25622
GC(%)	43.1	43.1	43.1	43.1	43.1	43.1	43.1
Protein Coding Genes Length (bp)
length(bp)	79619	79743	79581	79635	79818	79272	80952
GC(%)	37.2	37.2	37.2	37.2	37.2	37	37.3
rRNA
Length (bp)	9048	9048	9048	9048	9048	9050	9046
GC(%	55.1	55.1	55.1	55.1	55.1	55.1	55.1
tRNA
Length (bp)	2876	2877	2871	2871	2872	2419	2815
GC(%)	52.4	52.4	52.7	52.7	52.8	52.8	52.7
