# Supplementary material for: Complete chloroplast genomes of Impatiens cyanantha and Impatiens monticola: Insights into genome structures, mutational hotspots, comparative and phylogenetic analysis with its congeneric species
Source: PLoS One. 2021 Apr 2;16(4):e0248182. doi: 10.1371/journal.pone.0248182 (PMC8018631; doi:10.1371/journal.pone.0248182)
Supplement: S2 Table — (XLSX) [file pone.0248182.s002.xlsx]

## Sheet: Sheet1
S2 Table. Distribution of genes for 7 specimens in Balsaminaceae
	I. monticola（Guizhou)	I. monticola(Yunnan)	I. cyanantha(Guizhou)	I. cyanantha(Yunnan)	I. piufanensis	I. glandulifera	H. triflora
Accsion	MW464333	MW464334	MW464331	MW464332	MG162586.1	MK358447.1	MG162585.1
Family	Balsaminaceae	Balsaminaceae	Balsaminaceae	Balsaminaceae	Balsaminaceae	Balsaminaceae	Balsaminaceae
Genus	Impatiens	Impatiens	Impatiens	Impatiens	Impatiens	Impatiens	Hydrocera BI.
Total Genes	115	115	115	115	115	113	115
CDS	81	81	81	81	81	80	81
tRNA	30	30	30	30	30	29	30
rRNA	4	4	4	4	4	4	4
