# Supplementary material for: Complete chloroplast genomes of Impatiens cyanantha and Impatiens monticola: Insights into genome structures, mutational hotspots, comparative and phylogenetic analysis with its congeneric species
Source: PLoS One. 2021 Apr 2;16(4):e0248182. doi: 10.1371/journal.pone.0248182 (PMC8018631; doi:10.1371/journal.pone.0248182)
Supplement: S3 Table — (XLSX) [file pone.0248182.s003.xlsx]

## Sheet: I.monticola(Guizhou)
	S3 Table: The genes having intron in the Impatiens_monticola(guizhou)
	gene	location	ExonI(bp)	intronI(bp)	ExonII(bp)	intronII(bp)	ExonIII(bp)
	clpP	LSC	68	806	291	648	226
	ycf3	LSC	152	721	228	709	125
	trnK-UUU	LSC	37	2511	34
	trnI-GAU	IR	42	931	35
	trnA-UGC	IR	28	805	35
	trnG-GCC	LSC	22	688	37
	trnV-UAC	LSC	38	596	37
	trnL-UAA	LSC	37	497	50
	rps12	LSC	117		243
	rpoC1	LSC	455	691	1669
	ndhB	IR	777	673	756
	ndhA	SSC	547	1026	539
	rpl2	IR	391	663	435
	petB	LSC	6	750	653
	atpF	LSC	158	688	439
	rps16	LSC	38	826	196
The rps12 gene is divided into 5’rps12 in the LSC region and 3’-rps12 in the IR region.

## Sheet: I.monticola(Yunnan)
	Table S3: The genes having intron in Impatiens_monticola(yunnan)
	gene	location	ExonI(bp)	intronI(bp)	ExonII(bp)	intronII(bp)	ExonIII(bp)
	clpP	LSC	68	806	291	648	226
	ycf3	LSC	152	721	228	714	125
	trnK-UUU	LSC	37	2509	34
	trnI-GAU	IR	42	931	35
	trnA-UGC	IR	37	796	35
	trnG-GCC	LSC	22	688	37
	trnV-UAC	LSC	38	596	37
	trnL-UAA	LSC	37	497	50
	rps12	LSC	117		243
	rpoC1	LSC	455	691	1669
	ndhB	IR	777	673	756
	ndhA	SSC	547	1026	539
	rpl2	IR	391	663	435
	petB	LSC	6	750	653
	atpF	LSC	158	688	439
	rps16	LSC	38	826	196
The rps12 gene is divided into 5’rps12 in the LSC region and 3’-rps12 in the IR region.

## Sheet: I.Cyanantha(Guizhou)
	Table S3: The genes having intron in Impatiens_cyanantha(Guizhou)
	gene	location	ExonI(bp)	intronI(bp)	ExonII(bp)	intronII(bp)	ExonIII(bp)
	clpP	LSC	68	704	291	644	226
	ycf3	LSC	126	704	228	709	153
	trnK-UUU	LSC	37	2513	34
	trnI-GAU	IR	42	909	35
	trnA-UGC	IR	38	802	35
	trnG-GCC	LSC	22	689	37
	trnV-UAC	LSC	38	595	37
	trnL-UAA	LSC	37	519	50
	rps12	LSC	117		243
	rpoC1	LSC	455	678	1666
	ndhB	IR	777	674	756
	ndhA	SSC	547	1056	539
	rpl2	IR	393	663	435
	petB	LSC	6	746	654
	atpF	LSC	158	707	439
	rps16	LSC	38	825	196
The rps12 gene is divided into 5’rps12 in the LSC region and 3’-rps12 in the IR region.

## Sheet: I.Cyanantha(Yunnan)
	Table S3: The genes having intron in Impatiens_cyanantha(yunnan)
	gene	location	ExonI(bp)	intronI(bp)	ExonII(bp)	intronII(bp)	ExonIII(bp)
	clpP	LSC	68	704	291	644	226
	ycf3	LSC	126	706	228	709	153
	trnK-UUU	LSC	37	2516	34
	trnI-GAU	IR	42	909	35
	trnA-UGC	IR	38	796	35
	trnG-GCC	LSC	22	689	37
	trnV-UAC	LSC	38	595	37
	trnL-UAA	LSC	37	520	50
	rps12	LSC	117		243
	rpoC1	LSC	455	678	1666
	ndhB	IR	777	674	756
	ndhA	SSC	547	1054	539
	rpl2	IR	393	663	435
	petB	LSC	6	746	654
	atpF	LSC	158	669	439
	rps16	LSC	38	832	196

## Sheet: Impatiens glandulifera
	Table S3: The genes having intron inImpatiens glandulifera
	gene	location	ExonI(bp)	intronI(bp)	ExonII(bp)	intronII(bp)	ExonIII(bp)
	clpP	LSC	68	700	291	645	226
	ycf3	LSC	126	704	228	715	153
	trnI-GAU	IR	42	909	35
	trnA-UGC	IR	38	802	35
	trnG-GCC	LSC	22	683	37
	rps12	LSC	117		243
	rpoC1	LSC	431	677	1669
	ndhB	IR	777	673	756
	ndhA	SSC	547	1050	539
	rpl2	IR	393	663	435
	petB	LSC	6	747	654
	atpF	LSC	158	674	439
	rps16	LSC	38	826	196
The rps12 gene is divided into 5’rps12 in the LSC region and 3’-rps12 in the IR region.

## Sheet: Impatiens piufanensis
	Table S3: The genes having intron in Impatiens piufanensis
	gene	location	ExonI(bp)	intronI(bp)	ExonII(bp)	intronII(bp)	ExonIII(bp)
	clpP	LSC	68	820	291	640	226
	ycf3	LSC	126	705	228	715	153
	trnK-UUU	LSC	37	2537	34
	trnI-GAU	IR	42	933	35
	trnA-UGC	IR	38	802	35
	trnG-GCC	LSC	22	689	37
	trnV-UAC	LSC	38	596	37
	trnL-UAA	LSC	37	490	50
	rps12	LSC	117		243
	rpoC1	LSC	455	678	1669
	ndhB	IR	777	673	756
	ndhA	SSC	547	1058	539
	rpl2	IR	393	663	435
	petB	LSC	6	750	654
	atpF	LSC	158	667	439
	rps16	LSC	38	813	196
The rps12 gene is divided into 5’rps12 in the LSC region and 3’-rps12 in the IR region.

## Sheet: Hydrocera triflora 
	Table S3: The genes having intron in Hydrocera triflora
	gene	location	ExonI(bp)	intronI(bp)	ExonII(bp)	intronII(bp)	ExonIII(bp)
	clpP	LSC	68	814	291	649	226
	ycf3	LSC	128	738	229	719	153
	trnK-UUU	LSC	37	2529	34
	trnI-GAU	IR	42	926	35
	trnA-UGC	IR	38	808	35
	trnG-GCC	LSC	22	692	37
	trnV-UAC	LSC	38	595	37
	trnL-UAA	LSC	37	515	50
	rps12	LSC	117		243
	rpoC1	LSC	456	735	1626
	ndhB	IR	777	673	756
	ndhA	SSC	547	1091	539
	rpl2	IR	393	662	435
	petB	LSC	6	1388	648
	atpF	LSC	158	672	439
	rps16	LSC	38	816	196
The rps12 gene is divided into 5’rps12 in the LSC region and 3’-rps12 in the IR region.
