# Supplementary material for: Complete chloroplast genomes of Impatiens cyanantha and Impatiens monticola: Insights into genome structures, mutational hotspots, comparative and phylogenetic analysis with its congeneric species
Source: PLoS One. 2021 Apr 2;16(4):e0248182. doi: 10.1371/journal.pone.0248182 (PMC8018631; doi:10.1371/journal.pone.0248182)
Supplement: S4 Table — (XLSX) [file pone.0248182.s004.xlsx]

## Sheet: I. Monticola（Guizhou)
	S4 Table. Codon content of amino acid and stop codon of I. monticola（Guizhou)
Amino acid	Codon	No	RSCU	Amino acid	Codon	No	RSCU	Amino acid	Codon	No	RSCU	Amino acid	Codon	No	RSCU
Phe	UUU	2407	1.25	Ser	UCU	1182	1.46	Tyr	UAU	1305	1.31	Cys	UGU	695	1.17
	UUC	1452	0.75		UCC	909	1.12		UAC	687	0.69		UGC	488	0.83
Leu	UUA	1168	1.4		UCA	1036	1.28	TER	UAA	1274	1.2	TER	UGA	1120	1.06
	UUG	1028	1.23		UCG	545	0.67		UAG	783	0.74	Trp	UGG	654	1
	CUU	1028	1.23	Pro	CCU	616	1.09	His	CAU	890	1.41	Arg	CGU	363	0.69
	CUC	599	0.72		CCC	555	0.98		CAC	374	0.59		CGC	266	0.5
	CUA	741	0.89		CCA	734	1.3	Gln	CAA	979	1.39		CGA	540	1.02
	CUG	447	0.54		CCG	351	0.62		CAG	428	0.61		CGG	336	0.64
Ile	AUU	1672	1.22	Thr	ACU	607	1.14	Asn	AAU	1766	1.41	Ser	AGU	659	0.81
	AUC	1000	0.73		ACC	587	1.1		AAC	745	0.59		AGC	532	0.66
	AUA	1425	1.04		ACA	616	1.15	Lys	AAA	2256	1.4	Arg	AGA	1062	2.01
Met	AUG	815	1		ACG	324	0.61		AAG	970	0.6		AGG	598	1.13
Val	GUU	737	1.37	Ala	GCU	446	1.27	Asp	GAU	1029	1.41	Gly	GGU	526	0.98
	GUC	408	0.76		GCC	328	0.93		GAC	431	0.59		GGC	336	0.62
	GUA	653	1.21		GCA	418	1.19	Glu	GAA	1289	1.38		GGA	766	1.42
	GUG	359	0.67		GCG	214	0.61		GAG	573	0.62		GGG	524	0.97
50651	codons	in	Impatiens_waller	(used	Universal	Genetic	code)

## Sheet: I. Monticola（Yunnan)
	Table S4 Codon content of amino acid and stop codon of I. monticola（Yunnan)
Amino acid	Codon	No	RSCU	Amino acid	Codon	No	RSCU	Amino acid	Codon	No	RSCU	Amino acid	Codon	No	RSCU
Phe	UUU	2405	1.26	Ser	UCU	1099	1.43	Tyr	UAU	1330	1.38	Cys	UGU	651	1.23
	UUC	1410	0.74		UCC	874	1.14		UAC	594	0.62		UGC	410	0.77
Leu	UUA	1211	1.39		UCA	989	1.29	TER	UAA	1153	1.21	TER	UGA	959	1.01
	UUG	1046	1.2		UCG	505	0.66		UAG	748	0.78	Trp	UGG	691	1
	CUU	1048	1.2	Pro	CCU	678	1.13	His	CAU	937	1.42	Arg	CGU	413	0.78
	CUC	627	0.72		CCC	596	0.99		CAC	382	0.58		CGC	237	0.45
	CUA	873	1		CCA	754	1.25	Gln	CAA	1017	1.4		CGA	576	1.09
	CUG	435	0.5		CCG	379	0.63		CAG	441	0.6		CGG	352	0.66
Ile	AUU	1733	1.23	Thr	ACU	700	1.27	Asn	AAU	1810	1.44	Ser	AGU	682	0.89
	AUC	970	0.69		ACC	533	0.97		AAC	701	0.56		AGC	464	0.6
	AUA	1525	1.08		ACA	643	1.17	Lys	AAA	2261	1.41	Arg	AGA	1029	1.94
Met	AUG	847	1		ACG	322	0.59		AAG	950	0.59		AGG	573	1.08
Val	GUU	756	1.33	Ala	GCU	510	1.37	Asp	GAU	1030	1.43	Gly	GGU	548	1.01
	GUC	407	0.72		GCC	320	0.86		GAC	415	0.57		GGC	310	0.57
	GUA	718	1.26		GCA	455	1.22	Glu	GAA	1359	1.39		GGA	785	1.45
	GUG	393	0.69		GCG	205	0.55		GAG	602	0.61		GGG	521	0.96
50897	codons	in	Impatiens_montic	(used	Universal	Genetic	code)

## Sheet: I. Cyanantha(Guizhou)
	Table S4 Codon content of amino acid and stop codon of I. cyanantha(Guizhou)
Amino acid	Codon	No	RSCU	Amino acid	Codon	No	RSCU	Amino acid	Codon	No	RSCU	Amino acid	Codon	No	RSCU
Phe	UUU	2437	1.29	Ser	UCU	1091	1.41	Tyr	UAU	1277	1.38	Cys	UGU	695	1.26
	UUC	1333	0.71		UCC	898	1.16		UAC	580	0.62		UGC	411	0.74
Leu	UUA	1226	1.41		UCA	998	1.29	TER	UAA	1145	1.22	TER	UGA	949	1.01
	UUG	1007	1.16		UCG	527	0.68		UAG	722	0.77	Trp	UGG	679	1
	CUU	1106	1.27	Pro	CCU	671	1.13	His	CAU	949	1.43	Arg	CGU	411	0.77
	CUC	602	0.69		CCC	606	1.02		CAC	381	0.57		CGC	248	0.47
	CUA	837	0.96		CCA	743	1.25	Gln	CAA	1034	1.38		CGA	575	1.08
	CUG	428	0.49		CCG	365	0.61		CAG	464	0.62		CGG	340	0.64
Ile	AUU	1789	1.25	Thr	ACU	696	1.27	Asn	AAU	1800	1.44	Ser	AGU	667	0.86
	AUC	991	0.69		ACC	520	0.95		AAC	701	0.56		AGC	468	0.6
	AUA	1512	1.06		ACA	668	1.22	Lys	AAA	2234	1.38	Arg	AGA	1038	1.96
Met	AUG	815	1		ACG	306	0.56		AAG	997	0.62		AGG	573	1.08
Val	GUU	792	1.38	Ala	GCU	496	1.31	Asp	GAU	1045	1.43	Gly	GGU	551	1.02
	GUC	393	0.69		GCC	325	0.86		GAC	419	0.57		GGC	301	0.56
	GUA	709	1.24		GCA	470	1.24	Glu	GAA	1359	1.39		GGA	793	1.47
	GUG	395	0.69		GCG	222	0.59		GAG	596	0.61		GGG	509	0.95
50885	codons	in	Impatiens_montic	(used	Universal	Genetic	code)

## Sheet: I. Cyanantha(Yunnan)
	Table S4 Codon content of amino acid and stop codon of I. cyanantha(Yunnan)
Amino acid	Codon	No	RSCU	Amino acid	Codon	No	RSCU	Amino acid	Codon	No	RSCU	Amino acid	Codon	No	RSCU
Phe	UUU	2379	1.28	Ser	UCU	1169	1.49	Tyr	UAU	1364	1.38	Cys	UGU	642	1.17
	UUC	1332	0.72		UCC	905	1.15		UAC	620	0.63		UGC	457	0.83
Leu	UUA	1153	1.33		UCA	985	1.25	TER	UAA	1141	1.24	TER	UGA	869	0.94
	UUG	1059	1.22		UCG	507	0.64		UAG	754	0.82	Trp	UGG	685	1
	CUU	1088	1.26	Pro	CCU	680	1.16	His	CAU	913	1.42	Arg	CGU	371	0.72
	CUC	606	0.7		CCC	550	0.94		CAC	369	0.58		CGC	246	0.48
	CUA	838	0.97		CCA	772	1.32	Gln	CAA	1021	1.35		CGA	530	1.03
	CUG	453	0.52		CCG	340	0.58		CAG	489	0.65		CGG	362	0.7
Ile	AUU	1749	1.27	Thr	ACU	655	1.2	Asn	AAU	1840	1.42	Ser	AGU	687	0.87
	AUC	955	0.69		ACC	567	1.04		AAC	756	0.58		AGC	468	0.59
	AUA	1426	1.04		ACA	677	1.24	Lys	AAA	2232	1.38	Arg	AGA	996	1.93
Met	AUG	833	1		ACG	282	0.52		AAG	1006	0.62		AGG	587	1.14
Val	GUU	797	1.38	Ala	GCU	549	1.45	Asp	GAU	1099	1.46	Gly	GGU	545	1.04
	GUC	399	0.69		GCC	338	0.89		GAC	403	0.54		GGC	313	0.59
	GUA	722	1.25		GCA	414	1.09	Glu	GAA	1372	1.37		GGA	730	1.39
	GUG	390	0.68		GCG	218	0.57		GAG	625	0.63		GGG	518	0.98
50797	codons	in	Impatiens_cyanan	(used	Universal	Genetic	code)

## Sheet: Impatiens piufanensis
	Table S4 Codon content of amino acid and stop codon of Impatiens piufanensis
Amino acid	Codon	No	RSCU	Amino acid	Codon	No	RSCU	Amino acid	Codon	No	RSCU	Amino acid	Codon	No	RSCU
Phe	UUU	2347	1.27	Ser	UCU	1166	1.5	Tyr	UAU	1385	1.37	Cys	UGU	655	1.18
	UUC	1341	0.73		UCC	849	1.09		UAC	639	0.63		UGC	453	0.82
Leu	UUA	1118	1.34		UCA	979	1.26	TER	UAA	1216	1.18	TER	UGA	1029	1
	UUG	1054	1.26		UCG	520	0.67		UAG	854	0.83	Trp	UGG	657	1
	CUU	1043	1.25	Pro	CCU	706	1.15	His	CAU	912	1.44	Arg	CGU	370	0.71
	CUC	624	0.75		CCC	594	0.96		CAC	351	0.56		CGC	242	0.46
	CUA	705	0.84		CCA	780	1.27	Gln	CAA	991	1.4		CGA	548	1.05
	CUG	469	0.56		CCG	385	0.62		CAG	422	0.6		CGG	334	0.64
Ile	AUU	1812	1.26	Thr	ACU	705	1.26	Asn	AAU	1763	1.42	Ser	AGU	692	0.89
	AUC	1027	0.72		ACC	557	0.99		AAC	718	0.58		AGC	452	0.58
	AUA	1460	1.02		ACA	661	1.18	Lys	AAA	2196	1.37	Arg	AGA	1061	2.03
Met	AUG	811	1		ACG	323	0.58		AAG	1018	0.63		AGG	584	1.12
Val	GUU	774	1.39	Ala	GCU	514	1.38	Asp	GAU	1002	1.44	Gly	GGU	518	0.96
	GUC	411	0.74		GCC	347	0.93		GAC	388	0.56		GGC	331	0.61
	GUA	645	1.15		GCA	423	1.13	Glu	GAA	1332	1.41		GGA	782	1.45
	GUG	405	0.72		GCG	211	0.56		GAG	555	0.59		GGG	529	0.98
50745	codons	in	Impatiens_piufan	(used	Universal	Genetic	code)

## Sheet: Impatiens glandulifera
	Table S4 Codon content of amino acid and stop codon of Impatiens glandulifera
Amino acid	Codon	No	RSCU	Amino acid	Codon	No	RSCU	Amino acid	Codon	No	RSCU	Amino acid	Codon	No	RSCU
Phe	UUU	2378	1.24	Ser	UCU	1148	1.49	Tyr	UAU	1412	1.35	Cys	UGU	671	1.26
	UUC	1461	0.76		UCC	888	1.15		UAC	681	0.65		UGC	397	0.74
Leu	UUA	1082	1.3		UCA	829	1.08	TER	UAA	1175	1.23	TER	UGA	947	0.99
	UUG	1062	1.27		UCG	544	0.71		UAG	749	0.78	Trp	UGG	705	1
	CUU	1034	1.24	Pro	CCU	660	1.13	His	CAU	892	1.39	Arg	CGU	358	0.69
	CUC	654	0.78		CCC	585	1		CAC	389	0.61		CGC	214	0.41
	CUA	697	0.84		CCA	723	1.24	Gln	CAA	1019	1.45		CGA	516	1
	CUG	478	0.57		CCG	369	0.63		CAG	391	0.55		CGG	329	0.64
Ile	AUU	1774	1.24	Thr	ACU	683	1.24	Asn	AAU	1830	1.4	Ser	AGU	721	0.94
	AUC	1107	0.77		ACC	586	1.06		AAC	778	0.6		AGC	492	0.64
	AUA	1416	0.99		ACA	630	1.14	Lys	AAA	2231	1.38	Arg	AGA	1050	2.03
Met	AUG	825	1		ACG	308	0.56		AAG	1002	0.62		AGG	636	1.23
Val	GUU	735	1.33	Ala	GCU	525	1.35	Asp	GAU	1016	1.44	Gly	GGU	566	1.05
	GUC	423	0.76		GCC	337	0.86		GAC	391	0.56		GGC	314	0.58
	GUA	673	1.21		GCA	472	1.21	Glu	GAA	1303	1.37		GGA	771	1.43
	GUG	386	0.7		GCG	226	0.58		GAG	603	0.63		GGG	506	0.94
50753	codons	in	Impatiens_glandu	(used	Universal	Genetic	code)

## Sheet: Hydrocera triflora 
	S4 Table. Codon content of amino acid and stop codon of Hydrocera triflora
Amino acid	Codon	No	RSCU	Amino acid	Codon	No	RSCU	Amino acid	Codon	No	RSCU	Amino acid	Codon	No	RSCU
Phe	UUU	2350	1.22	Ser	UCU	1125	1.44	Tyr	UAU	1358	1.36	Cys	UGU	664	1.17
	UUC	1507	0.78		UCC	874	1.12		UAC	645	0.64		UGC	469	0.83
Leu	UUA	1185	1.37		UCA	912	1.16	TER	UAA	1182	1.19	TER	UGA	1014	1.02
	UUG	1059	1.22		UCG	583	0.74		UAG	776	0.78	Trp	UGG	654	1
	CUU	1079	1.25	Pro	CCU	611	1.05	His	CAU	877	1.41	Arg	CGU	344	0.65
	CUC	643	0.74		CCC	604	1.03		CAC	369	0.59		CGC	244	0.46
	CUA	773	0.89		CCA	740	1.27	Gln	CAA	1079	1.41		CGA	578	1.09
	CUG	460	0.53		CCG	383	0.66		CAG	456	0.59		CGG	349	0.66
Ile	AUU	1817	1.24	Thr	ACU	673	1.2	Asn	AAU	1793	1.4	Ser	AGU	686	0.88
	AUC	1075	0.74		ACC	591	1.06		AAC	769	0.6		AGC	519	0.66
	AUA	1495	1.02		ACA	622	1.11	Lys	AAA	2187	1.35	Arg	AGA	1043	1.97
Met	AUG	905	1		ACG	351	0.63		AAG	1046	0.65		AGG	618	1.17
Val	GUU	785	1.35	Ala	GCU	467	1.27	Asp	GAU	999	1.43	Gly	GGU	545	1.02
	GUC	454	0.78		GCC	337	0.92		GAC	397	0.57		GGC	344	0.64
	GUA	697	1.2		GCA	428	1.17	Glu	GAA	1354	1.4		GGA	748	1.4
	GUG	395	0.68		GCG	236	0.64		GAG	576	0.6		GGG	498	0.93
51396	codons	in	Hydrocera_triflo	(used	Universal	Genetic	code)
