# Supplementary material for: Complete chloroplast genomes of Impatiens cyanantha and Impatiens monticola: Insights into genome structures, mutational hotspots, comparative and phylogenetic analysis with its congeneric species
Source: PLoS One. 2021 Apr 2;16(4):e0248182. doi: 10.1371/journal.pone.0248182 (PMC8018631; doi:10.1371/journal.pone.0248182)
Supplement: S5 Table — (XLSX) [file pone.0248182.s005.xlsx]

## Sheet: Long repeats compare-7 species
S5 Table. The comparison of Long repeats among 7 balsaminaceae specimens
species	Complement	Forward	Palindromic	Reverse	Total
I.cyanantha(guizhou)	0	6	9	0	15
I.cyanantha(yunnan)	0	8	11	0	19
I.monticola(guizhou)	0	10	9	0	19
I.monticola(yunnan)	0	13	9	1	23
I. piufanensis	0	11	7	0	18
I. glandulifera	0	9	11	0	20
H. triflora	0	8	12	0	20

## Sheet: I.cyanantha(guizhou)
	Table S5 The comparison of Long repeats among Impatiens_cyanantha(Guizhou)
repeat length of the first part	starting position of the first part	match direction	repeat length of the second part	starting position of the second part	distance of this repeat	calculated e-value of this repeat
40	97493	F	40	118769	0	5.4e-15
40	118769	P	40	138142	0	5.4e-15
47	73577	P	47	73577	-3	1.44e-13
42	43179	F	42	118766	-2	2.62e-12
39	43182	F	39	97493	-2	1.44e-10
39	43182	P	39	138143	-2	1.44e-10
30	7810	P	30	44455	0	5.67e-09
33	221	P	33	258	-1	8.76e-09
31	77070	P	31	77118	-2	5.93e-06
30	38235	F	30	40459	-2	2.22e-05
30	43194	F	30	97505	-2	2.22e-05
30	43194	P	30	138140	-2	2.22e-05
32	7808	F	32	35131	-3	4.74e-05
30	35133	P	30	44455	-3	0.000621

## Sheet: I.cyanantha(Yunnan)
	Table S5 The comparison of Long repeats among Impatiens_cyanantha(yunnan)
repeat length of the first part	starting position of the first part	match direction	repeat length of the second part	starting position of the second part	distance of this repeat	calculated e-value of this repeat
52	108868	F	52	108918	0	3.22e-22
52	108918	P	52	126730	0	3.22e-22
40	97482	F	40	118763	0	5.4e-15
40	118763	P	40	138128	0	5.4e-15
47	73562	P	47	73562	-3	1.44e-13
42	43182	F	42	118760	-2	2.62e-12
39	43185	F	39	97482	-2	1.44e-10
39	43185	P	39	138129	-2	1.44e-10
30	7821	P	30	44461	0	5.66e-09
33	223	P	33	260	-1	8.76e-09
31	77054	P	31	77102	-2	5.93e-06
30	38239	F	30	40463	-2	2.22e-05
30	43197	F	30	97494	-2	2.22e-05
30	43197	P	30	138126	-2	2.22e-05
30	108970	F	30	108996	-2	2.22e-05
32	7819	F	32	35132	-3	4.74e-05
30	35134	P	30	44461	-3	0.000621

## Sheet: I.monticola(guizhou)
	Table S5 The comparison of Long repeats among Impatiens_monticola(guizhou)
repeat length of the first part	starting position of the first part	match direction	repeat length of the second part	starting position of the second part	distance of this repeat	calculated e-value of this repeat
40	50631	P	40	50631	0	5.42e-15
40	97948	F	40	118979	0	5.42e-15
40	118979	P	40	138408	0	5.42e-15
42	43309	F	42	118976	-2	2.63e-12
39	43312	F	39	97948	-2	1.45e-10
39	43312	P	39	138409	-2	1.45e-10
32	6132	F	32	6148	0	3.55e-10
30	8062	P	30	44584	0	5.68e-09
35	6045	R	35	6045	-2	2.97e-08
34	6085	P	34	6085	-2	1.12e-07
31	31127	F	31	31153	-2	5.95e-06
30	7765	F	30	70450	-2	2.23e-05
30	43324	F	30	97960	-2	2.23e-05
30	43324	P	30	138406	-2	2.23e-05
32	38530	F	32	40754	-3	4.76e-05
31	8061	F	31	35416	-3	0.000172
31	11998	F	31	70448	-3	0.000172
30	8157	F	30	45768	-3	0.000623
30	9690	R	30	58527	-3	0.000623
30	35417	P	30	44584	-3	0.000623
30	70450	F	30	70451	-3	0.000623

## Sheet: I.monticola(Yunnan)
	Table S5 The comparison of Long repeats among Impatiens_monticola(Yunnan)
repeat length of the first part	starting position of the first part	match direction	repeat length of the second part	starting position of the second part	distance of this repeat	calculated e-value of this repeat
52	31073	F	52	31099	0	3.23e-22
40	50563	P	40	50563	0	5.42e-15
40	97924	F	40	119003	0	5.42e-15
40	119003	P	40	138432	0	5.42e-15
42	43291	F	42	119000	-2	2.63e-12
39	43294	F	39	97924	-2	1.45e-10
39	43294	P	39	138433	-2	1.45e-10
32	6114	F	32	6130	0	3.55e-10
30	8042	P	30	44571	0	5.69e-09
34	67449	R	34	67449	-2	1.12e-07
30	7745	F	30	70417	-1	5.12e-07
35	67576	F	35	67580	-3	9.82e-07
31	27227	R	31	27227	-2	5.95e-06
31	31073	F	31	31125	-2	5.95e-06
31	67579	R	31	67579	-2	5.95e-06
30	43306	F	30	97936	-2	2.23e-05
30	43306	P	30	138430	-2	2.23e-05
32	38512	F	32	40736	-3	4.76e-05
32	67583	R	32	67598	-3	4.76e-05
31	6082	F	31	67578	-3	0.000173
31	8041	F	31	35397	-3	0.000173
30	6056	R	30	60284	-3	0.000623
30	8137	F	30	45735	-3	0.000623
30	9670	R	30	58470	-3	0.000623
30	35398	P	30	44571	-3	0.000623
30	42111	R	30	67583	-3	0.000623
30	60438	C	30	67581	-3	0.000623

## Sheet: Impatiens glandulifera
	Table S5 The comparison of Long repeats among Impatiens glandulifera
repeat length of the first part	starting position of the first part	match direction	repeat length of the second part	starting position of the second part	distance of this repeat	calculated e-value of this repeat
42	43119	F	42	118653	-2	2.61e-12
40	97435	F	40	118656	0	5.39e-15
39	43122	F	39	97435	-2	1.44e-10
32	7729	F	32	35077	-3	4.73e-05
30	43134	F	30	97447	-2	2.21e-05
30	29421	F	30	29422	-3	0.00062
30	38182	F	30	40406	-3	0.00062
30	66027	F	30	66049	-3	0.00062
30	108891	F	30	108917	-3	0.00062
47	73504	P	47	73504	-3	1.44e-13
40	118656	P	40	138032	0	5.39e-15
39	43122	P	39	138033	-2	1.44e-10
32	224	P	32	260	-1	3.39e-08
31	35000	P	31	35000	-3	0.000172
31	50288	P	31	50497	-3	0.000172
31	76989	P	31	77037	-3	0.000172
30	7731	P	30	44395	0	5.66e-09
30	45349	P	30	45351	-1	5.09e-07
30	43134	P	30	138030	-2	2.21e-05
30	35079	P	30	44395	-3	0.00062

## Sheet: Impatiens piufanensis
	Table S5 The comparison of Long repeats among Impatiens piufanensis
repeat length of the first part	starting position of the first part	match direction	repeat length of the second part	starting position of the second part	distance of this repeat	calculated e-value of this repeat
50	111607	F	50	111632	0	5.14e-21
42	42983	F	42	118578	-3	1.04e-10
40	97340	F	40	118581	0	5.39e-15
39	42986	F	39	97340	-3	5.32e-09
32	7921	F	32	34958	-3	4.73e-05
31	108877	F	31	108903	-3	0.000172
30	26683	F	30	26684	-2	2.21e-05
30	38068	F	30	40292	-2	2.21e-05
30	111607	F	30	111657	-2	2.21e-05
30	8018	F	30	45380	-3	0.00062
30	42998	F	30	97352	-3	0.00062
40	118581	P	40	137971	0	5.39e-15
39	42986	P	39	137972	-3	5.32e-09
32	58311	P	32	58311	-2	1.58e-06
31	76895	P	31	76932	-1	1.31e-07
30	7923	P	30	44253	0	5.65e-09
30	34960	P	30	44253	-3	0.00062
30	42998	P	30	137969	-3	0.00062

## Sheet: Hydrocera triflora 
		S5 Table The comparison of Long repeats among Hydrocera triflora
	repeat length of the first part	starting position of the first part	match direction	repeat length of the second part	starting position of the second part	distance of this repeat	calculated e-value of this repeat
	42	44157	F	42	120509	-2	2.68e-12
	40	98948	F	40	120512	0	5.53e-15
	39	44160	F	39	98948	-2	1.48e-10
	33	47700	F	33	47717	-1	8.97e-09
	33	39233	F	33	41457	-2	4.31e-07
	32	7966	F	32	36097	-3	4.85e-05
	30	44172	F	30	98960	-2	2.27e-05
	30	44795	F	30	44817	-3	0.000636
	48	75125	P	48	75125	0	8.44e-20
	40	120512	P	40	140066	0	5.53e-15
	39	44160	P	39	140067	-2	1.48e-10
	31	71354	P	31	71354	-1	1.35e-07
	31	46892	P	31	46892	-3	0.000176
	30	51830	P	30	51830	0	5.8e-09
	30	7968	P	30	45841	-1	5.22e-07
	30	29347	P	30	29347	-2	2.27e-05
	30	36099	P	30	45841	-2	2.27e-05
	30	44172	P	30	140064	-2	2.27e-05
	30	46841	P	30	46841	-2	2.27e-05
	30	78654	P	30	78697	-2	2.27e-05
