# Supplementary material for: Complete chloroplast genomes of Impatiens cyanantha and Impatiens monticola: Insights into genome structures, mutational hotspots, comparative and phylogenetic analysis with its congeneric species
Source: PLoS One. 2021 Apr 2;16(4):e0248182. doi: 10.1371/journal.pone.0248182 (PMC8018631; doi:10.1371/journal.pone.0248182)
Supplement: S6 Table — (XLSX) [file pone.0248182.s006.xlsx]

## Sheet: SSRs-7species
S6 Table The comparison of SSRs among 7 balsaminaceae specimens
sample	Mononucleotide	Dinucleotide	Trinucleotide	Tetranucleotide	Pentanucleotide	Hexanucleotide	Total
I.cyanantha(guizhou)	82	7	3	5			97
I.cyanantha(yunnan)	83	7	2	6			98
I.monticola(guizhou)	83	13	5	9			110
I.monticola(yunnan)	84	13	4	6			107
I. piufanensis	77	8	4	6			95
I. glandulifera	74	13	4	5			96
H. triflora	33	9	3	4	1	1	51
sample	repeats	total		sample	repeats	total		sample	repeats	total			sample	repeats	total
I.cyanantha(guizhou)	A	32		I.cyanantha(Yunnan)	A	34		I.monticola(guizhou)	A	35			I.monticola(Yunnan)	A	34
	T	50			T	49			C	1				C	1
	AT	5			AT	5			T	47				T	49
	TA	2			TA	2			AT	9				AT	9
	AAT	1			ATT	1			TA	4				TA	4
	ATT	1			TAA	1			ATT	1				ATT	1
	TAA	1			AATA	1			GAA	1				TAA	2
	AATA	1			GAAA	1			TAA	2				TTA	1
	TAAA	1			TAAA	1			TTA	1				AATA	2
	TTAA	1			TTAA	1			AAAT	1				AATT	1
	TTCA	1			TTCA	1			AATA	2				ATAA	1
	TTCT	1			TTCT	1			AATT	1				TTCA	1
									ATAA	1				TTTA	1
									TAAA	1
									TATT	1
									TTCA	1
									TTTA	1
sample	repeats	total		sample	repeats	total		sample	repeats	total
H. triflora	A	13		I. glandulifera	A	24		I. piufanensis	A	32
	T	20			C	2			C	3
	AT	6			T	48			T	42
	TA	3			AT	11			AT	6
	ATT	2			TA	2			TA	2
	TTA	1			GAA	1			ATT	1
	AATA	1			TAT	1			GAA	1
	CTTA	1			TTA	2			TAT	1
	TAAA	1			AATA	1			TTA	1
	TTTA	1			AATT	1			AATA	1
	TTGTA	1			GTTT	1			AATT	1
	ATTGGG	1			TTTA	2			ATAG	1
									TTCA	1
									TTCT	1
									TTTA	1

## Sheet: I.cyanantha(Yunnan)
ID	nr.	SSR	type	size	start	end
Impatiens_cyanantha(done)_Impatiens_cyanantha_chloroplast,_complete_genome	1	p4	(TAAA)3	12	1550	1561
Impatiens_cyanantha(done)_Impatiens_cyanantha_chloroplast,_complete_genome	2	p1	(A)10	10	1785	1794
Impatiens_cyanantha(done)_Impatiens_cyanantha_chloroplast,_complete_genome	3	c*	(T)15(A)10*	25	2871	2895
Impatiens_cyanantha(done)_Impatiens_cyanantha_chloroplast,_complete_genome	4	p1	(A)10	10	3706	3715
Impatiens_cyanantha(done)_Impatiens_cyanantha_chloroplast,_complete_genome	5	p1	(A)10	10	4697	4706
Impatiens_cyanantha(done)_Impatiens_cyanantha_chloroplast,_complete_genome	6	p1	(A)14	14	5242	5255		rps16 CDS
Impatiens_cyanantha(done)_Impatiens_cyanantha_chloroplast,_complete_genome	7	c	(A)10ggatgataacaatacttataggatatggatttcctttttttagacg(T)13acttgaaatttagaaatccttctagaatcttc(A)12	113	6021	6133
Impatiens_cyanantha(done)_Impatiens_cyanantha_chloroplast,_complete_genome	8	p1	(A)10	10	6580	6589
Impatiens_cyanantha(done)_Impatiens_cyanantha_chloroplast,_complete_genome	9	p1	(A)10	10	7015	7024		psbK CDS
Impatiens_cyanantha(done)_Impatiens_cyanantha_chloroplast,_complete_genome	10	p1	(A)12	12	7537	7548
Impatiens_cyanantha(done)_Impatiens_cyanantha_chloroplast,_complete_genome	11	p1	(T)10	10	7704	7713
Impatiens_cyanantha(done)_Impatiens_cyanantha_chloroplast,_complete_genome	12	p1	(A)11	11	7917	7927
Impatiens_cyanantha(done)_Impatiens_cyanantha_chloroplast,_complete_genome	13	p1	(A)11	11	8160	8170
Impatiens_cyanantha(done)_Impatiens_cyanantha_chloroplast,_complete_genome	14	p1	(T)10	10	8916	8925
Impatiens_cyanantha(done)_Impatiens_cyanantha_chloroplast,_complete_genome	15	p1	(A)10	10	9179	9188
Impatiens_cyanantha(done)_Impatiens_cyanantha_chloroplast,_complete_genome	16	p1	(T)12	12	11025	11036		atpF CDS
Impatiens_cyanantha(done)_Impatiens_cyanantha_chloroplast,_complete_genome	17	c	(A)11tgtaattgtcagcaaagttgtttcttttttttgaattc(A)11	60	11715	11774
Impatiens_cyanantha(done)_Impatiens_cyanantha_chloroplast,_complete_genome	18	p1	(A)11	11	12673	12683
Impatiens_cyanantha(done)_Impatiens_cyanantha_chloroplast,_complete_genome	19	p1	(A)11	11	15772	15782
Impatiens_cyanantha(done)_Impatiens_cyanantha_chloroplast,_complete_genome	20	p1	(T)10	10	17985	17994
Impatiens_cyanantha(done)_Impatiens_cyanantha_chloroplast,_complete_genome	21	p2	(AT)5	10	20389	20398		rpoC1 CDS
Impatiens_cyanantha(done)_Impatiens_cyanantha_chloroplast,_complete_genome	22	p1	(T)12	12	25674	25685		rpoB CDS
Impatiens_cyanantha(done)_Impatiens_cyanantha_chloroplast,_complete_genome	23	p1	(A)13	13	26686	26698
Impatiens_cyanantha(done)_Impatiens_cyanantha_chloroplast,_complete_genome	24	p1	(T)11	11	27196	27206
Impatiens_cyanantha(done)_Impatiens_cyanantha_chloroplast,_complete_genome	25	p1	(T)10	10	29678	29687
Impatiens_cyanantha(done)_Impatiens_cyanantha_chloroplast,_complete_genome	26	p1	(A)13	13	29974	29986
Impatiens_cyanantha(done)_Impatiens_cyanantha_chloroplast,_complete_genome	27	p1	(T)10	10	30564	30573
Impatiens_cyanantha(done)_Impatiens_cyanantha_chloroplast,_complete_genome	28	p3	(TAA)4	12	30693	30704
Impatiens_cyanantha(done)_Impatiens_cyanantha_chloroplast,_complete_genome	29	p4	(TTCA)3	12	30886	30897
Impatiens_cyanantha(done)_Impatiens_cyanantha_chloroplast,_complete_genome	30	p1	(T)12	12	31718	31729
Impatiens_cyanantha(done)_Impatiens_cyanantha_chloroplast,_complete_genome	31	p1	(A)11	11	31929	31939
Impatiens_cyanantha(done)_Impatiens_cyanantha_chloroplast,_complete_genome	32	p1	(T)10	10	32217	32226
Impatiens_cyanantha(done)_Impatiens_cyanantha_chloroplast,_complete_genome	33	c	(A)10ttagaggggggtcaccc(T)11aatg(A)10	52	35856	35907
Impatiens_cyanantha(done)_Impatiens_cyanantha_chloroplast,_complete_genome	34	p1	(T)11	11	43777	43787		ycf3 CDS
Impatiens_cyanantha(done)_Impatiens_cyanantha_chloroplast,_complete_genome	35	p1	(A)12	12	44068	44079
Impatiens_cyanantha(done)_Impatiens_cyanantha_chloroplast,_complete_genome	36	p1	(A)11	11	46385	46395
Impatiens_cyanantha(done)_Impatiens_cyanantha_chloroplast,_complete_genome	37	p1	(A)11	11	46654	46664
Impatiens_cyanantha(done)_Impatiens_cyanantha_chloroplast,_complete_genome	38	p1	(T)10	10	47074	47083
Impatiens_cyanantha(done)_Impatiens_cyanantha_chloroplast,_complete_genome	39	c	(T)11gtttttaccgcctaggattctctctaaagaaaagaaattgtagaatttctttgtttaaatggaagaattgaaaattgaagaagtga(AT)5ttattatttctataata(T)11ataataaatattatagaatatgtattttttataatgtatttcttatatacattataca(T)12attttgatgaactgactggccagttccaacaaatagaatcaagaaaaaataaaatgaaaaaattgtagaatttc(T)13	292	50302	50593
Impatiens_cyanantha(done)_Impatiens_cyanantha_chloroplast,_complete_genome	40	p2	(AT)6	12	53899	53910
Impatiens_cyanantha(done)_Impatiens_cyanantha_chloroplast,_complete_genome	41	p1	(A)10	10	55925	55934
Impatiens_cyanantha(done)_Impatiens_cyanantha_chloroplast,_complete_genome	42	c	(TTAA)3attattaattaatatagatgagatttgatttgcccaaaaaaatgatttc(TTCT)3	73	56122	56194
Impatiens_cyanantha(done)_Impatiens_cyanantha_chloroplast,_complete_genome	43	p2	(TA)7	14	58689	58702
Impatiens_cyanantha(done)_Impatiens_cyanantha_chloroplast,_complete_genome	44	p1	(A)10	10	59105	59114
Impatiens_cyanantha(done)_Impatiens_cyanantha_chloroplast,_complete_genome	45	p1	(A)10	10	60315	60324
Impatiens_cyanantha(done)_Impatiens_cyanantha_chloroplast,_complete_genome	46	p1	(A)10	10	62314	62323
Impatiens_cyanantha(done)_Impatiens_cyanantha_chloroplast,_complete_genome	47	c	(AT)5tatgttatccattaaatcaatggattcggtattttttctaactttgaaagtattaaaaggtactatgaaggaacaggtgttctaaattaatgaattc(T)11	118	62950	63067
Impatiens_cyanantha(done)_Impatiens_cyanantha_chloroplast,_complete_genome	48	p1	(T)12	12	64303	64314
Impatiens_cyanantha(done)_Impatiens_cyanantha_chloroplast,_complete_genome	49	p1	(T)12	12	64895	64906
Impatiens_cyanantha(done)_Impatiens_cyanantha_chloroplast,_complete_genome	50	p1	(T)10	10	69976	69985		clpP CDS
Impatiens_cyanantha(done)_Impatiens_cyanantha_chloroplast,_complete_genome	51	p1	(T)11	11	70131	70141		clpP CDS
Impatiens_cyanantha(done)_Impatiens_cyanantha_chloroplast,_complete_genome	52	c	(A)10tttaaagaatagaattttgaaattgaaaggctttcttctttcaaattcccgtttatgcttatttttaccataaaggaaa(T)13	102	74372	74473
Impatiens_cyanantha(done)_Impatiens_cyanantha_chloroplast,_complete_genome	53	p1	(T)10	10	77184	77193
Impatiens_cyanantha(done)_Impatiens_cyanantha_chloroplast,_complete_genome	54	p1	(T)13	13	77392	77404		petB CDS
Impatiens_cyanantha(done)_Impatiens_cyanantha_chloroplast,_complete_genome	55	c	(T)10cttaattatcgataatgaaaatattcttaatatatagatatataaccttatattgaatctttca(T)11	85	81088	81172
Impatiens_cyanantha(done)_Impatiens_cyanantha_chloroplast,_complete_genome	56	p1	(T)10	10	81323	81332			LSC
Impatiens_cyanantha(done)_Impatiens_cyanantha_chloroplast,_complete_genome	57	p2	(TA)6	12	96106	96117			IR
Impatiens_cyanantha(done)_Impatiens_cyanantha_chloroplast,_complete_genome	58	c	(A)12tattctggtttgaaaaagttggaagttcaaaatacttg(A)12	62	108893	108954			IR
Impatiens_cyanantha(done)_Impatiens_cyanantha_chloroplast,_complete_genome	59	p1	(T)11	11	109753	109763		ndhF CDS	SSC
Impatiens_cyanantha(done)_Impatiens_cyanantha_chloroplast,_complete_genome	60	p1	(A)12	12	111416	111427			SSC
Impatiens_cyanantha(done)_Impatiens_cyanantha_chloroplast,_complete_genome	61	p1	(T)11	11	113432	113442		ccsA CDS	SSC
Impatiens_cyanantha(done)_Impatiens_cyanantha_chloroplast,_complete_genome	62	c	(T)14actattaataatattaatatactttttttcttctcttaaaaaaaga(T)10attcatgaaaactatctataaaaaaaattcgatagaataacttcgaccttgtcaaccgataat(GAAA)3	145	113943	114087			SSC
Impatiens_cyanantha(done)_Impatiens_cyanantha_chloroplast,_complete_genome	63	p4	(AATA)3	12	114226	114237		ndhD CDS	SSC
Impatiens_cyanantha(done)_Impatiens_cyanantha_chloroplast,_complete_genome	64	p1	(A)16	16	116694	116709			SSC
Impatiens_cyanantha(done)_Impatiens_cyanantha_chloroplast,_complete_genome	65	p1	(T)10	10	118981	118990			SSC
Impatiens_cyanantha(done)_Impatiens_cyanantha_chloroplast,_complete_genome	66	p3	(ATT)4	12	119559	119570			SSC
Impatiens_cyanantha(done)_Impatiens_cyanantha_chloroplast,_complete_genome	67	p1	(T)11	11	121889	121899			SSC
Impatiens_cyanantha(done)_Impatiens_cyanantha_chloroplast,_complete_genome	68	p1	(T)13	13	123390	123402		ycf1 CDS	SSC
Impatiens_cyanantha(done)_Impatiens_cyanantha_chloroplast,_complete_genome	69	p1	(T)12	12	123716	123727		ycf1 CDS	SSC
Impatiens_cyanantha(done)_Impatiens_cyanantha_chloroplast,_complete_genome	70	c	(T)12cactaaaaagttccatatttattctacgaatagtaatgatagataaaaagaaatccatgtagatttttttagtaa(T)11	98	124332	124429		ycf1 CDS	SSC
Impatiens_cyanantha(done)_Impatiens_cyanantha_chloroplast,_complete_genome	71	p1	(T)11	11	124698	124708		ycf1 CDS	SSC
Impatiens_cyanantha(done)_Impatiens_cyanantha_chloroplast,_complete_genome	72	c	(T)16aagatatttagaaaggatttttttcttttttttaaaatgattataactagatcata(T)10aattttccta(T)11	103	124834	124936		ycf1 CDS	SSC
Impatiens_cyanantha(done)_Impatiens_cyanantha_chloroplast,_complete_genome	73	c	(T)11caacattagcattacttcgaatcgcattgaaaagaaatttcaaa(T)10	65	125932	125996		ycf1 CDS	SSC
Impatiens_cyanantha(done)_Impatiens_cyanantha_chloroplast,_complete_genome	74	c	(T)10gaagtgctcattaatattcttacttttttctttgttgctataaattgacctaaccttgtacagttccgcaaggtataa(T)10	98	126420	126517		ycf1 CDS	SSC
Impatiens_cyanantha(done)_Impatiens_cyanantha_chloroplast,_complete_genome	75	p1	(T)12	12	126747	126758		ycf1 CDS	SSC
Impatiens_cyanantha(done)_Impatiens_cyanantha_chloroplast,_complete_genome	76	p2	(AT)6	12	139533	139544			IR

## Sheet: I.cyanantha(Guizhou)
ID	nr.	SSR	type	size	start	end
Impatiens_cyanantha(done)_Impatiens_cyanantha_chloroplast,_complete_genome	1	p4	(TAAA)3	12	1548	1559			LSC
Impatiens_cyanantha(done)_Impatiens_cyanantha_chloroplast,_complete_genome	2	p1	(A)10	10	1777	1786			LSC
Impatiens_cyanantha(done)_Impatiens_cyanantha_chloroplast,_complete_genome	3	p1	(A)12	12	2879	2890			LSC
Impatiens_cyanantha(done)_Impatiens_cyanantha_chloroplast,_complete_genome	4	p1	(A)10	10	3701	3710			LSC
Impatiens_cyanantha(done)_Impatiens_cyanantha_chloroplast,_complete_genome	5	p1	(A)14	14	5236	5249		rps16 CDS	LSC
Impatiens_cyanantha(done)_Impatiens_cyanantha_chloroplast,_complete_genome	6	c	(A)10ggatgataacaatacttataggatatggatttcctttttttagacg(T)13acttgaaatttagaaatccttctagaatcttc(A)11	112	6008	6119			LSC
Impatiens_cyanantha(done)_Impatiens_cyanantha_chloroplast,_complete_genome	7	p1	(T)12	12	6334	6345			LSC
Impatiens_cyanantha(done)_Impatiens_cyanantha_chloroplast,_complete_genome	8	p1	(A)10	10	6568	6577			LSC
Impatiens_cyanantha(done)_Impatiens_cyanantha_chloroplast,_complete_genome	9	p1	(A)14	14	7525	7538			LSC
Impatiens_cyanantha(done)_Impatiens_cyanantha_chloroplast,_complete_genome	10	p1	(A)12	12	7906	7917			LSC
Impatiens_cyanantha(done)_Impatiens_cyanantha_chloroplast,_complete_genome	11	p1	(A)10	10	8150	8159			LSC
Impatiens_cyanantha(done)_Impatiens_cyanantha_chloroplast,_complete_genome	12	p1	(T)10	10	8699	8708			LSC
Impatiens_cyanantha(done)_Impatiens_cyanantha_chloroplast,_complete_genome	13	p1	(A)11	11	9167	9177			LSC
Impatiens_cyanantha(done)_Impatiens_cyanantha_chloroplast,_complete_genome	14	p1	(T)13	13	11013	11025			LSC
Impatiens_cyanantha(done)_Impatiens_cyanantha_chloroplast,_complete_genome	15	p1	(A)11	11	11704	11714		atpF CDS	LSC
Impatiens_cyanantha(done)_Impatiens_cyanantha_chloroplast,_complete_genome	16	p1	(A)10	10	12655	12664			LSC
Impatiens_cyanantha(done)_Impatiens_cyanantha_chloroplast,_complete_genome	17	p1	(A)10	10	14040	14049			LSC
Impatiens_cyanantha(done)_Impatiens_cyanantha_chloroplast,_complete_genome	18	p1	(T)10	10	17975	17984		rpoC2 CDS	LSC
Impatiens_cyanantha(done)_Impatiens_cyanantha_chloroplast,_complete_genome	19	p2	(AT)5	10	20379	20388		rpoC2 CDS	LSC
Impatiens_cyanantha(done)_Impatiens_cyanantha_chloroplast,_complete_genome	20	p1	(T)12	12	25664	25675		rpoB CDS	LSC
Impatiens_cyanantha(done)_Impatiens_cyanantha_chloroplast,_complete_genome	21	c	(A)10tcattgaatttgtacgattattatgatattacatattctaacttgcttgaat(A)17tggattcgttatttgatttgatcttttcaataagaaaacaacataaaaatcagaaaaaaatacagtc(T)11	157	26614	26770			LSC
Impatiens_cyanantha(done)_Impatiens_cyanantha_chloroplast,_complete_genome	22	p1	(T)11	11	27192	27202			LSC
Impatiens_cyanantha(done)_Impatiens_cyanantha_chloroplast,_complete_genome	23	p1	(A)12	12	28677	28688			LSC
Impatiens_cyanantha(done)_Impatiens_cyanantha_chloroplast,_complete_genome	24	p1	(T)10	10	28792	28801			LSC
Impatiens_cyanantha(done)_Impatiens_cyanantha_chloroplast,_complete_genome	25	p1	(T)11	11	29679	29689			LSC
Impatiens_cyanantha(done)_Impatiens_cyanantha_chloroplast,_complete_genome	26	p1	(A)11	11	29976	29986			LSC
Impatiens_cyanantha(done)_Impatiens_cyanantha_chloroplast,_complete_genome	27	p3	(TAA)4	12	30696	30707			LSC
Impatiens_cyanantha(done)_Impatiens_cyanantha_chloroplast,_complete_genome	28	p4	(TTCA)3	12	30889	30900			LSC
Impatiens_cyanantha(done)_Impatiens_cyanantha_chloroplast,_complete_genome	29	p1	(T)12	12	31721	31732			LSC
Impatiens_cyanantha(done)_Impatiens_cyanantha_chloroplast,_complete_genome	30	p1	(T)10	10	32216	32225			LSC
Impatiens_cyanantha(done)_Impatiens_cyanantha_chloroplast,_complete_genome	31	c	(T)10aatg(A)10	24	35880	35903			LSC
Impatiens_cyanantha(done)_Impatiens_cyanantha_chloroplast,_complete_genome	32	p1	(A)11	11	44063	44073			LSC
Impatiens_cyanantha(done)_Impatiens_cyanantha_chloroplast,_complete_genome	33	p1	(A)11	11	46385	46395			LSC
Impatiens_cyanantha(done)_Impatiens_cyanantha_chloroplast,_complete_genome	34	p1	(A)12	12	46654	46665			LSC
Impatiens_cyanantha(done)_Impatiens_cyanantha_chloroplast,_complete_genome	35	p1	(T)10	10	49670	49679			LSC
Impatiens_cyanantha(done)_Impatiens_cyanantha_chloroplast,_complete_genome	36	c	(T)10gtttttaccgcctaggattctctctaaagaaaagaaattgtagaatttctttgtttaaatggaagaattgaaaattgaagaagtga(AT)5ttattatttctataata(T)12ataataaatattatagaatatgtattttttataatgtatttcttatataca(T)11attttgatgaactgactggccagttccaacaaatagaatcaagaaaaaataaaatgaaaaaattgtagaatttc(T)12	283	50305	50587			LSC
Impatiens_cyanantha(done)_Impatiens_cyanantha_chloroplast,_complete_genome	37	p1	(T)11	11	51549	51559			LSC
Impatiens_cyanantha(done)_Impatiens_cyanantha_chloroplast,_complete_genome	38	p2	(AT)8	16	53896	53911			LSC
Impatiens_cyanantha(done)_Impatiens_cyanantha_chloroplast,_complete_genome	39	c	(TTAA)3attattaattaatatagatgagatttgatttgccgaaaaaaatgatttc(TTCT)3	73	56133	56205			LSC
Impatiens_cyanantha(done)_Impatiens_cyanantha_chloroplast,_complete_genome	40	c*	(TA)6(T)11*	23	58705	58727			LSC
Impatiens_cyanantha(done)_Impatiens_cyanantha_chloroplast,_complete_genome	41	p1	(A)10	10	59104	59113			LSC
Impatiens_cyanantha(done)_Impatiens_cyanantha_chloroplast,_complete_genome	42	p1	(A)11	11	59822	59832			LSC
Impatiens_cyanantha(done)_Impatiens_cyanantha_chloroplast,_complete_genome	43	p1	(A)11	11	60318	60328			LSC
Impatiens_cyanantha(done)_Impatiens_cyanantha_chloroplast,_complete_genome	44	p1	(A)10	10	62318	62327			LSC
Impatiens_cyanantha(done)_Impatiens_cyanantha_chloroplast,_complete_genome	45	c	(AT)5tatgttatccattaaatcaatggattcggtattttttctaactttgaaagtattaaaaggtactatgaaggaacaggtgttctaaattaatgaattc(T)10	117	62963	63079			LSC
Impatiens_cyanantha(done)_Impatiens_cyanantha_chloroplast,_complete_genome	46	p1	(T)13	13	64315	64327			LSC
Impatiens_cyanantha(done)_Impatiens_cyanantha_chloroplast,_complete_genome	47	p1	(T)15	15	64909	64923			LSC
Impatiens_cyanantha(done)_Impatiens_cyanantha_chloroplast,_complete_genome	48	p1	(A)10	10	69695	69704			LSC
Impatiens_cyanantha(done)_Impatiens_cyanantha_chloroplast,_complete_genome	49	p1	(T)10	10	69992	70001		clpP CDS	LSC
Impatiens_cyanantha(done)_Impatiens_cyanantha_chloroplast,_complete_genome	50	p1	(T)11	11	70146	70156		clpP CDS	LSC
Impatiens_cyanantha(done)_Impatiens_cyanantha_chloroplast,_complete_genome	51	c	(A)10tttaaagaatagaattttaaaattgaaaggctttcttctttcaaattcccgtttatgcttatttttaccataaaggaaaa(T)12	102	74387	74488			LSC
Impatiens_cyanantha(done)_Impatiens_cyanantha_chloroplast,_complete_genome	52	p1	(T)10	10	76071	76080			LSC
Impatiens_cyanantha(done)_Impatiens_cyanantha_chloroplast,_complete_genome	53	p1	(T)10	10	77200	77209		rpoA CDS	LSC
Impatiens_cyanantha(done)_Impatiens_cyanantha_chloroplast,_complete_genome	54	p1	(T)13	13	77408	77420		rpoA CDS	LSC
Impatiens_cyanantha(done)_Impatiens_cyanantha_chloroplast,_complete_genome	55	p1	(T)11	11	81172	81182			LSC
Impatiens_cyanantha(done)_Impatiens_cyanantha_chloroplast,_complete_genome	56	p2	(TA)7	14	96115	96128			IR
Impatiens_cyanantha(done)_Impatiens_cyanantha_chloroplast,_complete_genome	57	p1	(A)12	12	108910	108921			IR
Impatiens_cyanantha(done)_Impatiens_cyanantha_chloroplast,_complete_genome	58	p1	(T)14	14	109716	109729		ndhF CDS	SSC
Impatiens_cyanantha(done)_Impatiens_cyanantha_chloroplast,_complete_genome	59	p1	(A)14	14	111388	111401			SSC
Impatiens_cyanantha(done)_Impatiens_cyanantha_chloroplast,_complete_genome	60	p1	(T)10	10	112433	112442			SSC
Impatiens_cyanantha(done)_Impatiens_cyanantha_chloroplast,_complete_genome	61	p1	(T)11	11	113432	113442			SSC
Impatiens_cyanantha(done)_Impatiens_cyanantha_chloroplast,_complete_genome	62	c	(T)13actattaataatattaatatactttttttcttctcttaaaaaaata(T)11	70	113943	114012			SSC
Impatiens_cyanantha(done)_Impatiens_cyanantha_chloroplast,_complete_genome	63	p4	(AATA)3	12	114226	114237		ndhD CDS	SSC
Impatiens_cyanantha(done)_Impatiens_cyanantha_chloroplast,_complete_genome	64	p1	(A)13	13	116703	116715			SSC
Impatiens_cyanantha(done)_Impatiens_cyanantha_chloroplast,_complete_genome	65	p1	(T)12	12	118987	118998		ndhA CDS	SSC
Impatiens_cyanantha(done)_Impatiens_cyanantha_chloroplast,_complete_genome	66	p3	(ATT)4	12	119567	119578			SSC
Impatiens_cyanantha(done)_Impatiens_cyanantha_chloroplast,_complete_genome	67	p1	(T)11	11	121897	121907			SSC
Impatiens_cyanantha(done)_Impatiens_cyanantha_chloroplast,_complete_genome	68	p3	(AAT)4	12	122570	122581		ycf1 CDS	SSC
Impatiens_cyanantha(done)_Impatiens_cyanantha_chloroplast,_complete_genome	69	p1	(T)13	13	123398	123410		ycf1 CDS	SSC
Impatiens_cyanantha(done)_Impatiens_cyanantha_chloroplast,_complete_genome	70	p1	(T)12	12	123724	123735		ycf1 CDS	SSC
Impatiens_cyanantha(done)_Impatiens_cyanantha_chloroplast,_complete_genome	71	c	(T)12cactaaaaagttccatatttattctacgaatagtaatgatagataaaaagaaatccatgtagatttttttagtaa(T)11	98	124340	124437		ycf1 CDS	SSC
Impatiens_cyanantha(done)_Impatiens_cyanantha_chloroplast,_complete_genome	72	p1	(T)11	11	124706	124716		ycf1 CDS	SSC
Impatiens_cyanantha(done)_Impatiens_cyanantha_chloroplast,_complete_genome	73	c	(T)16aagatatttagaaaggatttttttcttttttttaaaatgattataactagatcata(T)10aattttccta(T)11	103	124842	124944		ycf1 CDS	SSC
Impatiens_cyanantha(done)_Impatiens_cyanantha_chloroplast,_complete_genome	74	c	(T)11caacattagcattactttgaatcgcattgaaaagaaatttcaaa(T)10	65	125940	126004		ycf1 CDS	SSC
Impatiens_cyanantha(done)_Impatiens_cyanantha_chloroplast,_complete_genome	75	p1	(A)10	10	126109	126118		ycf1 CDS	SSC
Impatiens_cyanantha(done)_Impatiens_cyanantha_chloroplast,_complete_genome	76	c	(T)10gaagtgctcattaatattcttacttttttctttgttgctataaattgacctaaccttgtacagttccgcaaggtataa(T)10	98	126428	126525		ycf1 CDS	SSC			10
Impatiens_cyanantha(done)_Impatiens_cyanantha_chloroplast,_complete_genome	77	p1	(T)12	12	126755	126766		ycf1 CDS	SSC
Impatiens_cyanantha(done)_Impatiens_cyanantha_chloroplast,_complete_genome	78	p2	(AT)7	14	139547	139560			IR

## Sheet: I.monticola(guizhou)
ID	nr.	SSR	type	size	start	end
Impatiens_monticola_Y_Impatiens_monticola_Y_chloroplast,_complete_genome	1	p4	(TAAA)3	12	1665	1676			LSC
Impatiens_monticola_Y_Impatiens_monticola_Y_chloroplast,_complete_genome	2	c	(GAA)4tctttgattcc(T)14	37	2831	2867			LSC
Impatiens_monticola_Y_Impatiens_monticola_Y_chloroplast,_complete_genome	3	p1	(A)11	11	3680	3690			LSC
Impatiens_monticola_Y_Impatiens_monticola_Y_chloroplast,_complete_genome	4	p1	(A)10	10	4683	4692			LSC
Impatiens_monticola_Y_Impatiens_monticola_Y_chloroplast,_complete_genome	5	p1	(A)10	10	5226	5235		rps16 CDS	LSC
Impatiens_monticola_Y_Impatiens_monticola_Y_chloroplast,_complete_genome	6	p1	(T)12	12	5543	5554		rps16 CDS	LSC
Impatiens_monticola_Y_Impatiens_monticola_Y_chloroplast,_complete_genome	7	c	(TA)5att(TA)6tttatatatttatatttaaatta(TATT)3tttattaaaaa(AAAT)3cg(A)10ggataataacaatacttgataataacaatacttgataataacaatacttataggctatggatttcctttttttagacg(T)12aattttacttgaaattaagaaatccttctataatcttccccaaaagtaaaatt(A)11	249	6037	6285			LSC
Impatiens_monticola_Y_Impatiens_monticola_Y_chloroplast,_complete_genome	8	p4	(TTTA)3	12	6536	6547			LSC
Impatiens_monticola_Y_Impatiens_monticola_Y_chloroplast,_complete_genome	9	p2	(AT)5	10	6787	6796			LSC
Impatiens_monticola_Y_Impatiens_monticola_Y_chloroplast,_complete_genome	10	c	(T)11c(A)13	25	7773	7797			LSC
Impatiens_monticola_Y_Impatiens_monticola_Y_chloroplast,_complete_genome	11	p1	(T)10	10	7952	7961			LSC
Impatiens_monticola_Y_Impatiens_monticola_Y_chloroplast,_complete_genome	12	p1	(A)11	11	8158	8168			LSC
Impatiens_monticola_Y_Impatiens_monticola_Y_chloroplast,_complete_genome	13	c	(A)11gaagacttcttagctttgatttttgttcaaaaaggtccattccattatattcttctggcaatggaatggaccttttttgt(A)13	104	8317	8420			LSC
Impatiens_monticola_Y_Impatiens_monticola_Y_chloroplast,_complete_genome	14	p1	(A)11	11	8983	8993			LSC
Impatiens_monticola_Y_Impatiens_monticola_Y_chloroplast,_complete_genome	15	p1	(A)10	10	9439	9448			LSC
Impatiens_monticola_Y_Impatiens_monticola_Y_chloroplast,_complete_genome	16	c	(T)14aattc(A)10	29	12001	12029		atpF CDS	LSC
Impatiens_monticola_Y_Impatiens_monticola_Y_chloroplast,_complete_genome	17	p1	(A)11	11	12891	12901			LSC
Impatiens_monticola_Y_Impatiens_monticola_Y_chloroplast,_complete_genome	18	c	(T)10a(AT)5tctttttta(AT)5tcttttggtcaatccttgaattggataaaatcctctgaaagaggaatcgttctttcgaacata(T)12	115	13892	14006			LSC
Impatiens_monticola_Y_Impatiens_monticola_Y_chloroplast,_complete_genome	19	p1	(A)10	10	16055	16064			LSC
Impatiens_monticola_Y_Impatiens_monticola_Y_chloroplast,_complete_genome	20	p1	(T)10	10	18261	18270		rpoC2 CDS	LSC
Impatiens_monticola_Y_Impatiens_monticola_Y_chloroplast,_complete_genome	21	p2	(AT)5	10	19639	19648		rpoC2 CDS	LSC
Impatiens_monticola_Y_Impatiens_monticola_Y_chloroplast,_complete_genome	22	p2	(AT)5	10	20653	20662		rpoC1 CDS	LSC
Impatiens_monticola_Y_Impatiens_monticola_Y_chloroplast,_complete_genome	23	p1	(T)10	10	25945	25954		rpoB CDS	LSC
Impatiens_monticola_Y_Impatiens_monticola_Y_chloroplast,_complete_genome	24	c	(A)11gaaatggattcgttatttgatttgatcttttcaatgagaaaactactgta(T)11	72	26971	27042			LSC
Impatiens_monticola_Y_Impatiens_monticola_Y_chloroplast,_complete_genome	25	p1	(T)13	13	27464	27476			LSC
Impatiens_monticola_Y_Impatiens_monticola_Y_chloroplast,_complete_genome	26	p4	(AATA)3	12	27584	27595			LSC
Impatiens_monticola_Y_Impatiens_monticola_Y_chloroplast,_complete_genome	27	p1	(A)15	15	28129	28143			LSC
Impatiens_monticola_Y_Impatiens_monticola_Y_chloroplast,_complete_genome	28	c	(A)18gtggttgtctgacgagatactatggaaaataagatcttaccttgggaaagtcacatattacgtatttaccgcttgttttataataaaac(A)17	124	28943	29066			LSC
Impatiens_monticola_Y_Impatiens_monticola_Y_chloroplast,_complete_genome	29	p1	(T)15	15	30073	30087			LSC
Impatiens_monticola_Y_Impatiens_monticola_Y_chloroplast,_complete_genome	30	p1	(A)10	10	30362	30371			LSC
Impatiens_monticola_Y_Impatiens_monticola_Y_chloroplast,_complete_genome	31	p4	(TTCA)3	12	31303	31314			LSC
Impatiens_monticola_Y_Impatiens_monticola_Y_chloroplast,_complete_genome	32	c	(A)12gtaagtggacctgacccattgaatcatgactctatccgctattctgatattaaaattagatagagatgaaattggaccggttgactc(T)12	111	31971	32081			LSC
Impatiens_monticola_Y_Impatiens_monticola_Y_chloroplast,_complete_genome	33	p4	(ATAA)3	12	32281	32292			LSC
Impatiens_monticola_Y_Impatiens_monticola_Y_chloroplast,_complete_genome	34	p3	(TAA)4	12	35722	35733			LSC
Impatiens_monticola_Y_Impatiens_monticola_Y_chloroplast,_complete_genome	35	p1	(T)10	10	36166	36175			LSC
Impatiens_monticola_Y_Impatiens_monticola_Y_chloroplast,_complete_genome	36	p1	(C)10	10	40122	40131		psaA CDS	LSC
Impatiens_monticola_Y_Impatiens_monticola_Y_chloroplast,_complete_genome	37	p1	(A)13	13	42130	42142			LSC
Impatiens_monticola_Y_Impatiens_monticola_Y_chloroplast,_complete_genome	38	p1	(T)12	12	43906	43917		ycf3 CDS	LSC
Impatiens_monticola_Y_Impatiens_monticola_Y_chloroplast,_complete_genome	39	p1	(A)10	10	45873	45882			LSC
Impatiens_monticola_Y_Impatiens_monticola_Y_chloroplast,_complete_genome	40	c	(A)10tatgttatatattaaaatataacaattaatataagcaattatagcaatacgctaacataaaaatggaaaatgagaatttttcaattctatatttc(TA)6	117	46091	46207			LSC
Impatiens_monticola_Y_Impatiens_monticola_Y_chloroplast,_complete_genome	41	c	(TAA)4atcaaattaatttaaaataaagaattaaactgagttataactaataactaagcctcttcattcataaaggtggaaggtaagaat(A)15	111	46500	46610			LSC
Impatiens_monticola_Y_Impatiens_monticola_Y_chloroplast,_complete_genome	42	p1	(A)11	11	46878	46888			LSC
Impatiens_monticola_Y_Impatiens_monticola_Y_chloroplast,_complete_genome	43	p1	(A)10	10	49202	49211		ndhK CDS	LSC
Impatiens_monticola_Y_Impatiens_monticola_Y_chloroplast,_complete_genome	44	p2	(AT)5	10	50604	50613			LSC
Impatiens_monticola_Y_Impatiens_monticola_Y_chloroplast,_complete_genome	45	p1	(T)12	12	51686	51697			LSC
Impatiens_monticola_Y_Impatiens_monticola_Y_chloroplast,_complete_genome	46	p2	(AT)6	12	54024	54035			LSC
Impatiens_monticola_Y_Impatiens_monticola_Y_chloroplast,_complete_genome	47	p1	(A)11	11	54270	54280			LSC
Impatiens_monticola_Y_Impatiens_monticola_Y_chloroplast,_complete_genome	48	p1	(A)10	10	56091	56100			LSC
Impatiens_monticola_Y_Impatiens_monticola_Y_chloroplast,_complete_genome	49	p1	(T)11	11	60344	60354			LSC
Impatiens_monticola_Y_Impatiens_monticola_Y_chloroplast,_complete_genome	50	c	(T)10ctagactcgaggactaaccaggaaat(A)19	55	60551	60605			LSC
Impatiens_monticola_Y_Impatiens_monticola_Y_chloroplast,_complete_genome	51	c	(AATT)3cag(T)11	26	63329	63354			LSC
Impatiens_monticola_Y_Impatiens_monticola_Y_chloroplast,_complete_genome	52	p1	(T)12	12	64609	64620			LSC
Impatiens_monticola_Y_Impatiens_monticola_Y_chloroplast,_complete_genome	53	p1	(T)16	16	65225	65240			LSC
Impatiens_monticola_Y_Impatiens_monticola_Y_chloroplast,_complete_genome	54	p3	(TTA)4	12	65730	65741			LSC
Impatiens_monticola_Y_Impatiens_monticola_Y_chloroplast,_complete_genome	55	p1	(T)10	10	66625	66634			LSC
Impatiens_monticola_Y_Impatiens_monticola_Y_chloroplast,_complete_genome	56	p1	(A)17	17	67629	67645			LSC
Impatiens_monticola_Y_Impatiens_monticola_Y_chloroplast,_complete_genome	57	p1	(T)11	11	68059	68069			LSC
Impatiens_monticola_Y_Impatiens_monticola_Y_chloroplast,_complete_genome	58	p1	(T)10	10	70202	70211		clpP CDS	LSC
Impatiens_monticola_Y_Impatiens_monticola_Y_chloroplast,_complete_genome	59	c	(T)18c(A)11gctctcatatcgaattcaaagtgccatgctattattacttaatattcatatcgcgaaggcatagtc(T)11	107	70451	70557		clpP CDS	LSC
Impatiens_monticola_Y_Impatiens_monticola_Y_chloroplast,_complete_genome	60	p1	(T)12	12	76527	76538			LSC
Impatiens_monticola_Y_Impatiens_monticola_Y_chloroplast,_complete_genome	61	p1	(T)10	10	77636	77645			LSC
Impatiens_monticola_Y_Impatiens_monticola_Y_chloroplast,_complete_genome	62	p1	(T)12	12	77844	77855		rpoA CDS	LSC
Impatiens_monticola_Y_Impatiens_monticola_Y_chloroplast,_complete_genome	63	p1	(T)11	11	79744	79754			LSC
Impatiens_monticola_Y_Impatiens_monticola_Y_chloroplast,_complete_genome	64	p1	(A)11	11	80810	80820			LSC
Impatiens_monticola_Y_Impatiens_monticola_Y_chloroplast,_complete_genome	65	c	(AT)7aaccttctattgaatctttca(T)11	46	81589	81634			LSC
Impatiens_monticola_Y_Impatiens_monticola_Y_chloroplast,_complete_genome	66	p1	(T)16	16	81785	81800			LSC
Impatiens_monticola_Y_Impatiens_monticola_Y_chloroplast,_complete_genome	67	p1	(T)10	10	83950	83959			IR
Impatiens_monticola_Y_Impatiens_monticola_Y_chloroplast,_complete_genome	68	p2	(TA)5	10	96573	96582			IR
Impatiens_monticola_Y_Impatiens_monticola_Y_chloroplast,_complete_genome	69	p1	(T)14	14	110165	110178		ndhF CDS	SSC
Impatiens_monticola_Y_Impatiens_monticola_Y_chloroplast,_complete_genome	70	p1	(A)11	11	111829	111839			SSC
Impatiens_monticola_Y_Impatiens_monticola_Y_chloroplast,_complete_genome	71	p1	(T)10	10	113580	113589		ccsA CDS	SSC
Impatiens_monticola_Y_Impatiens_monticola_Y_chloroplast,_complete_genome	72	p1	(T)11	11	114089	114099			SSC
Impatiens_monticola_Y_Impatiens_monticola_Y_chloroplast,_complete_genome	73	p1	(T)10	10	114222	114231			SSC
Impatiens_monticola_Y_Impatiens_monticola_Y_chloroplast,_complete_genome	74	p4	(AATA)3	12	114449	114460		ndhD CDS	SSC
Impatiens_monticola_Y_Impatiens_monticola_Y_chloroplast,_complete_genome	75	p1	(A)11	11	116921	116931			SSC
Impatiens_monticola_Y_Impatiens_monticola_Y_chloroplast,_complete_genome	76	p3	(ATT)4	12	119746	119757		ndhA CDS	SSC
Impatiens_monticola_Y_Impatiens_monticola_Y_chloroplast,_complete_genome	77	p1	(T)10	10	123335	123344		ycf1 CDS	SSC
Impatiens_monticola_Y_Impatiens_monticola_Y_chloroplast,_complete_genome	78	c	(T)11gtaaaaaaatggaatttgatttgatttctcaaattttgtttcattgcttttattattggaaatgcatttttcca(T)10gtcaaaaaaaagttgcatatttattctacgaatagtaatgatagataaaaagaaattcttgcagattttttcagtaa(T)11	183	124482	124664		ycf1 CDS	SSC
Impatiens_monticola_Y_Impatiens_monticola_Y_chloroplast,_complete_genome	79	c	(T)10aagatatttaagatatttagaaaggattttgttctttttttaaaaatttttagaactagagagtatttttttttcaattttccta(T)11	106	125078	125183		ycf1 CDS	SSC
Impatiens_monticola_Y_Impatiens_monticola_Y_chloroplast,_complete_genome	80	p1	(T)11	11	126179	126189		ycf1 CDS	SSC
Impatiens_monticola_Y_Impatiens_monticola_Y_chloroplast,_complete_genome	81	c	(T)10gaagtcctcattaatatttttacttttttctttgttgctataaattgatctaaccttgtacagttcatcaagggataa(T)10	98	126667	126764		ycf1 CDS	SSC
Impatiens_monticola_Y_Impatiens_monticola_Y_chloroplast,_complete_genome	82	p2	(AT)5	10	139814	139823			IR
Impatiens_monticola_Y_Impatiens_monticola_Y_chloroplast,_complete_genome	83	p1	(A)10	10	152438	152447			IR

## Sheet: I.monticola(Yunnan)
ID	nr.	SSR	type	size	start	end
Impatiens_monticola(L)_Impatiens_monticola_chloroplast,_complete_genome	1	p1	(A)10	10	1775	1784			LSC
Impatiens_monticola(L)_Impatiens_monticola_chloroplast,_complete_genome	2	c*	(T)12(A)10*	22	2850	2871			LSC
Impatiens_monticola(L)_Impatiens_monticola_chloroplast,_complete_genome	3	p1	(A)12	12	3675	3686			LSC
Impatiens_monticola(L)_Impatiens_monticola_chloroplast,_complete_genome	4	p1	(A)10	10	5221	5230			LSC
Impatiens_monticola(L)_Impatiens_monticola_chloroplast,_complete_genome	5	p1	(T)12	12	5538	5549			LSC
Impatiens_monticola(L)_Impatiens_monticola_chloroplast,_complete_genome	6	c	(TA)5att(TA)6tttatatttaaattata(T)11aataaaaaaaaataaatcg(A)10ggataataacaatacttgataataacaatacttgataataacaatacttataggctatggatttcctttttttagacg(T)11aattttacttgaaattaagaaatccttctataatcttccccaaaagtaaaatt(A)10	234	6032	6265			LSC
Impatiens_monticola(L)_Impatiens_monticola_chloroplast,_complete_genome	7	p4	(TTTA)3	12	6516	6527			LSC
Impatiens_monticola(L)_Impatiens_monticola_chloroplast,_complete_genome	8	p2	(AT)5	10	6767	6776			LSC
Impatiens_monticola(L)_Impatiens_monticola_chloroplast,_complete_genome	9	c	(T)11c(A)13	25	7753	7777			LSC
Impatiens_monticola(L)_Impatiens_monticola_chloroplast,_complete_genome	10	p1	(T)10	10	7932	7941			LSC
Impatiens_monticola(L)_Impatiens_monticola_chloroplast,_complete_genome	11	p1	(A)11	11	8138	8148			LSC
Impatiens_monticola(L)_Impatiens_monticola_chloroplast,_complete_genome	12	c	(A)11gaagacttcttagctttgatttttgttcaaaaaggtccattccattgccagaagaatataatggaatggaccttttttgt(A)13	104	8297	8400			LSC
Impatiens_monticola(L)_Impatiens_monticola_chloroplast,_complete_genome	13	p1	(A)11	11	8963	8973			LSC
Impatiens_monticola(L)_Impatiens_monticola_chloroplast,_complete_genome	14	p1	(A)10	10	9419	9428			LSC
Impatiens_monticola(L)_Impatiens_monticola_chloroplast,_complete_genome	15	c	(T)14aattc(A)10	29	11981	12009		atpF CDS	LSC
Impatiens_monticola(L)_Impatiens_monticola_chloroplast,_complete_genome	16	p1	(A)11	11	12871	12881			LSC
Impatiens_monticola(L)_Impatiens_monticola_chloroplast,_complete_genome	17	c	(T)10a(AT)5tctttttta(AT)5tcttttggtcaatccttgaattggataaaatcctctgaaagaggaatcgttctttcgaacata(T)12	115	13872	13986			LSC
Impatiens_monticola(L)_Impatiens_monticola_chloroplast,_complete_genome	18	p1	(T)10	10	18216	18225		rpoC2 CDS	LSC
Impatiens_monticola(L)_Impatiens_monticola_chloroplast,_complete_genome	19	p2	(AT)5	10	19594	19603		rpoC2 CDS	LSC
Impatiens_monticola(L)_Impatiens_monticola_chloroplast,_complete_genome	20	p2	(AT)5	10	20608	20617		rpoC1 CDS	LSC
Impatiens_monticola(L)_Impatiens_monticola_chloroplast,_complete_genome	21	p1	(T)10	10	25900	25909		rpoB CDS	LSC
Impatiens_monticola(L)_Impatiens_monticola_chloroplast,_complete_genome	22	c	(A)10gaaatggattcgttatttgatttgatcttttcaatgagaaaactactgta(T)10	70	26926	26995			LSC
Impatiens_monticola(L)_Impatiens_monticola_chloroplast,_complete_genome	23	p1	(T)13	13	27417	27429			LSC
Impatiens_monticola(L)_Impatiens_monticola_chloroplast,_complete_genome	24	p4	(AATA)3	12	27538	27549			LSC
Impatiens_monticola(L)_Impatiens_monticola_chloroplast,_complete_genome	25	p1	(A)15	15	28075	28089			LSC
Impatiens_monticola(L)_Impatiens_monticola_chloroplast,_complete_genome	26	c	(A)19gtggttgtctgacgagatactatggaaaataagatcttaccttgggaaagtcacatattacgtatttaccgcttgttttataataaaac(A)16	124	28889	29012			LSC
Impatiens_monticola(L)_Impatiens_monticola_chloroplast,_complete_genome	27	p1	(T)16	16	30018	30033			LSC
Impatiens_monticola(L)_Impatiens_monticola_chloroplast,_complete_genome	28	p1	(A)10	10	30308	30317			LSC
Impatiens_monticola(L)_Impatiens_monticola_chloroplast,_complete_genome	29	p4	(TTCA)3	12	31275	31286			LSC
Impatiens_monticola(L)_Impatiens_monticola_chloroplast,_complete_genome	30	c	(A)12gtaagtggacctgacccattgaatcatgactctatccgctattctgatattaaaattagatagagatgaaattggaccggttgactc(T)11	110	31943	32052			LSC
Impatiens_monticola(L)_Impatiens_monticola_chloroplast,_complete_genome	31	p4	(ATAA)3	12	32252	32263			LSC
Impatiens_monticola(L)_Impatiens_monticola_chloroplast,_complete_genome	32	p1	(T)10	10	35433	35442			LSC
Impatiens_monticola(L)_Impatiens_monticola_chloroplast,_complete_genome	33	p3	(TAA)4	12	35704	35715			LSC
Impatiens_monticola(L)_Impatiens_monticola_chloroplast,_complete_genome	34	p1	(T)10	10	36148	36157			LSC
Impatiens_monticola(L)_Impatiens_monticola_chloroplast,_complete_genome	35	p1	(C)10	10	40104	40113		psaA CDS	LSC
Impatiens_monticola(L)_Impatiens_monticola_chloroplast,_complete_genome	36	p1	(A)13	13	42112	42124			LSC
Impatiens_monticola(L)_Impatiens_monticola_chloroplast,_complete_genome	37	p1	(T)13	13	43892	43904		ycf3 CDS	LSC
Impatiens_monticola(L)_Impatiens_monticola_chloroplast,_complete_genome	38	p1	(A)12	12	45840	45851			LSC
Impatiens_monticola(L)_Impatiens_monticola_chloroplast,_complete_genome	39	p2	(TA)6	12	46151	46162			LSC
Impatiens_monticola(L)_Impatiens_monticola_chloroplast,_complete_genome	40	c	(TAA)4atcaaattaatttaaaataaagaattaaactgagttataactaataactaagcctcttcattcataaaggtggaaggtaagaat(A)11	107	46455	46561			LSC
Impatiens_monticola(L)_Impatiens_monticola_chloroplast,_complete_genome	41	p1	(A)11	11	46829	46839			LSC
Impatiens_monticola(L)_Impatiens_monticola_chloroplast,_complete_genome	42	p1	(A)10	10	49153	49162		ndhK CDS	LSC
Impatiens_monticola(L)_Impatiens_monticola_chloroplast,_complete_genome	43	p2	(AT)5	10	50536	50545			LSC
Impatiens_monticola(L)_Impatiens_monticola_chloroplast,_complete_genome	44	p1	(T)11	11	51630	51640			LSC
Impatiens_monticola(L)_Impatiens_monticola_chloroplast,_complete_genome	45	p2	(AT)6	12	53967	53978			LSC
Impatiens_monticola(L)_Impatiens_monticola_chloroplast,_complete_genome	46	p1	(A)11	11	54213	54223			LSC
Impatiens_monticola(L)_Impatiens_monticola_chloroplast,_complete_genome	47	p1	(A)10	10	56034	56043			LSC
Impatiens_monticola(L)_Impatiens_monticola_chloroplast,_complete_genome	48	p1	(T)11	11	60287	60297			LSC
Impatiens_monticola(L)_Impatiens_monticola_chloroplast,_complete_genome	49	c	(T)10ctagactcgaggactaaccaggaaat(A)16	52	60494	60545			LSC
Impatiens_monticola(L)_Impatiens_monticola_chloroplast,_complete_genome	50	c	(AATT)3cag(T)11	26	63269	63294			LSC
Impatiens_monticola(L)_Impatiens_monticola_chloroplast,_complete_genome	51	p1	(T)12	12	64549	64560			LSC
Impatiens_monticola(L)_Impatiens_monticola_chloroplast,_complete_genome	52	p1	(T)12	12	65165	65176			LSC
Impatiens_monticola(L)_Impatiens_monticola_chloroplast,_complete_genome	53	p3	(TTA)4	12	65666	65677			LSC
Impatiens_monticola(L)_Impatiens_monticola_chloroplast,_complete_genome	54	p1	(T)10	10	66561	66570			LSC
Impatiens_monticola(L)_Impatiens_monticola_chloroplast,_complete_genome	55	p1	(A)18	18	67598	67615			LSC
Impatiens_monticola(L)_Impatiens_monticola_chloroplast,_complete_genome	56	p1	(T)10	10	68029	68038			LSC
Impatiens_monticola(L)_Impatiens_monticola_chloroplast,_complete_genome	57	p1	(T)10	10	70171	70180		clpP CDS	LSC
Impatiens_monticola(L)_Impatiens_monticola_chloroplast,_complete_genome	58	c	(T)16c(A)11gctctcatatcgaattcaaagtgccatgctattattacttaatattcatatcgcgaaggcatagtc(T)10	104	70420	70523		clpP CDS	LSC
Impatiens_monticola(L)_Impatiens_monticola_chloroplast,_complete_genome	59	p1	(T)12	12	76493	76504			LSC
Impatiens_monticola(L)_Impatiens_monticola_chloroplast,_complete_genome	60	p1	(T)10	10	77600	77609			LSC
Impatiens_monticola(L)_Impatiens_monticola_chloroplast,_complete_genome	61	p1	(T)12	12	77808	77819		rpoA CDS	LSC
Impatiens_monticola(L)_Impatiens_monticola_chloroplast,_complete_genome	62	p1	(T)11	11	79708	79718			LSC
Impatiens_monticola(L)_Impatiens_monticola_chloroplast,_complete_genome	63	p1	(A)11	11	80774	80784			LSC
Impatiens_monticola(L)_Impatiens_monticola_chloroplast,_complete_genome	64	c	(AT)7aaccttctattgaatctttca(T)11	46	81553	81598			LSC
Impatiens_monticola(L)_Impatiens_monticola_chloroplast,_complete_genome	65	p1	(T)16	16	81749	81764			LSC
Impatiens_monticola(L)_Impatiens_monticola_chloroplast,_complete_genome	66	p1	(T)10	10	83914	83923			IR
Impatiens_monticola(L)_Impatiens_monticola_chloroplast,_complete_genome	67	p2	(TA)5	10	96549	96558			IR
Impatiens_monticola(L)_Impatiens_monticola_chloroplast,_complete_genome	68	p1	(T)14	14	110194	110207		ndhF CDS	SSC
Impatiens_monticola(L)_Impatiens_monticola_chloroplast,_complete_genome	69	p1	(A)11	11	111858	111868			SSC
Impatiens_monticola(L)_Impatiens_monticola_chloroplast,_complete_genome	70	p1	(T)10	10	113609	113618		ccsA CDS	SSC
Impatiens_monticola(L)_Impatiens_monticola_chloroplast,_complete_genome	71	p1	(T)11	11	114118	114128			SSC
Impatiens_monticola(L)_Impatiens_monticola_chloroplast,_complete_genome	72	p1	(T)10	10	114245	114254			SSC
Impatiens_monticola(L)_Impatiens_monticola_chloroplast,_complete_genome	73	p4	(AATA)3	12	114473	114484		ndhD CDS	SSC
Impatiens_monticola(L)_Impatiens_monticola_chloroplast,_complete_genome	74	p1	(A)11	11	116945	116955			SSC
Impatiens_monticola(L)_Impatiens_monticola_chloroplast,_complete_genome	75	p3	(ATT)4	12	119770	119781		ndhA CDS	SSC
Impatiens_monticola(L)_Impatiens_monticola_chloroplast,_complete_genome	76	p1	(T)10	10	123359	123368		ycf1 CDS	SSC
Impatiens_monticola(L)_Impatiens_monticola_chloroplast,_complete_genome	77	c	(T)11gtaaaaaaatggaatttgatttgatttctcaaattttgtttcattgcttttattattggaaatgcatttttcca(T)10gtcaaaaaaaagttgcatatttattctacgaatagtaatgatagataaaaagaaattcttgcagattttttcagtaa(T)11	183	124506	124688		ycf1 CDS	SSC
Impatiens_monticola(L)_Impatiens_monticola_chloroplast,_complete_genome	78	c	(T)10aagatatttaagatatttagaaaggattttgttctttttttaaaaatttttagaactagagagtatttttttttcaattttccta(T)11	106	125102	125207		ycf1 CDS	SSC
Impatiens_monticola(L)_Impatiens_monticola_chloroplast,_complete_genome	79	p1	(T)11	11	126203	126213		ycf1 CDS	SSC
Impatiens_monticola(L)_Impatiens_monticola_chloroplast,_complete_genome	80	c	(T)10gtagtcctcattaatattcttaattttttctttgttgctataaattgacctaactttgtacagttcatcaagggataa(T)10	98	126691	126788		ycf1 CDS	SSC
Impatiens_monticola(L)_Impatiens_monticola_chloroplast,_complete_genome	81	p2	(AT)5	10	139838	139847			IR
Impatiens_monticola(L)_Impatiens_monticola_chloroplast,_complete_genome	82	p1	(A)10	10	152474	152483			IR

## Sheet: Impatiens glandulifera
ID	nr.	SSR	type	size	start	end
Impatiens_glandulifera_(modified)_Impatiens_glandulifera_isolate_HB92_chloroplast,_complete_genome	1	p4	(TAAA)3	12	1550	1561
Impatiens_glandulifera_(modified)_Impatiens_glandulifera_isolate_HB92_chloroplast,_complete_genome	2	p1	(A)10	10	1785	1794
Impatiens_glandulifera_(modified)_Impatiens_glandulifera_isolate_HB92_chloroplast,_complete_genome	3	c	(T)10g(A)10	21	2872	2892
Impatiens_glandulifera_(modified)_Impatiens_glandulifera_isolate_HB92_chloroplast,_complete_genome	4	p1	(A)10	10	3708	3717
Impatiens_glandulifera_(modified)_Impatiens_glandulifera_isolate_HB92_chloroplast,_complete_genome	5	p1	(A)13	13	5253	5265
Impatiens_glandulifera_(modified)_Impatiens_glandulifera_isolate_HB92_chloroplast,_complete_genome	6	p1	(T)11	11	6046	6056
Impatiens_glandulifera_(modified)_Impatiens_glandulifera_isolate_HB92_chloroplast,_complete_genome	7	p4	(TTTA)3	12	6296	6307
Impatiens_glandulifera_(modified)_Impatiens_glandulifera_isolate_HB92_chloroplast,_complete_genome	8	p1	(A)10	10	6485	6494
Impatiens_glandulifera_(modified)_Impatiens_glandulifera_isolate_HB92_chloroplast,_complete_genome	9	p1	(A)13	13	7451	7463
Impatiens_glandulifera_(modified)_Impatiens_glandulifera_isolate_HB92_chloroplast,_complete_genome	10	p1	(T)11	11	7618	7628
Impatiens_glandulifera_(modified)_Impatiens_glandulifera_isolate_HB92_chloroplast,_complete_genome	11	p1	(A)10	10	8070	8079
Impatiens_glandulifera_(modified)_Impatiens_glandulifera_isolate_HB92_chloroplast,_complete_genome	12	p1	(T)16	16	11657	11672
Impatiens_glandulifera_(modified)_Impatiens_glandulifera_isolate_HB92_chloroplast,_complete_genome	13	p1	(A)10	10	15639	15648
Impatiens_glandulifera_(modified)_Impatiens_glandulifera_isolate_HB92_chloroplast,_complete_genome	14	p1	(T)10	10	17851	17860
Impatiens_glandulifera_(modified)_Impatiens_glandulifera_isolate_HB92_chloroplast,_complete_genome	15	p2	(AT)5	10	20258	20267
Impatiens_glandulifera_(modified)_Impatiens_glandulifera_isolate_HB92_chloroplast,_complete_genome	16	p1	(T)10	10	25542	25551
Impatiens_glandulifera_(modified)_Impatiens_glandulifera_isolate_HB92_chloroplast,_complete_genome	17	p1	(T)10	10	27068	27077
Impatiens_glandulifera_(modified)_Impatiens_glandulifera_isolate_HB92_chloroplast,_complete_genome	18	p1	(A)13	13	29440	29452
Impatiens_glandulifera_(modified)_Impatiens_glandulifera_isolate_HB92_chloroplast,_complete_genome	19	p1	(T)10	10	30499	30508
Impatiens_glandulifera_(modified)_Impatiens_glandulifera_isolate_HB92_chloroplast,_complete_genome	20	p4	(TTCA)3	12	30828	30839
Impatiens_glandulifera_(modified)_Impatiens_glandulifera_isolate_HB92_chloroplast,_complete_genome	21	p1	(A)10	10	31876	31885
Impatiens_glandulifera_(modified)_Impatiens_glandulifera_isolate_HB92_chloroplast,_complete_genome	22	p1	(T)10	10	35824	35833
Impatiens_glandulifera_(modified)_Impatiens_glandulifera_isolate_HB92_chloroplast,_complete_genome	23	p1	(A)11	11	41967	41977
Impatiens_glandulifera_(modified)_Impatiens_glandulifera_isolate_HB92_chloroplast,_complete_genome	24	p1	(A)12	12	45535	45546
Impatiens_glandulifera_(modified)_Impatiens_glandulifera_isolate_HB92_chloroplast,_complete_genome	25	p1	(A)13	13	46335	46347
Impatiens_glandulifera_(modified)_Impatiens_glandulifera_isolate_HB92_chloroplast,_complete_genome	26	c	(A)10ttctacaatttttttgtttaaatggaagaattgaaaatggaagaaatga(AT)5ttattatttctataatatttattaaaaa(AT)6aaatattatagaatatttattttttagaatgtatttcttatatacattttttttcttttgatgaactgattggccagttccaacaaatagaataaat(A)10	216	50292	50507
Impatiens_glandulifera_(modified)_Impatiens_glandulifera_isolate_HB92_chloroplast,_complete_genome	27	p1	(A)17	17	55896	55912
Impatiens_glandulifera_(modified)_Impatiens_glandulifera_isolate_HB92_chloroplast,_complete_genome	28	c	(TTAA)3attattaataaatatagatgagatttgatttgacgaaaaaaatgatttc(TTCT)3	73	56101	56173
Impatiens_glandulifera_(modified)_Impatiens_glandulifera_isolate_HB92_chloroplast,_complete_genome	29	p1	(A)10	10	62212	62221
Impatiens_glandulifera_(modified)_Impatiens_glandulifera_isolate_HB92_chloroplast,_complete_genome	30	p1	(T)12	12	64795	64806
Impatiens_glandulifera_(modified)_Impatiens_glandulifera_isolate_HB92_chloroplast,_complete_genome	31	p3	(TTA)4	12	65305	65316
Impatiens_glandulifera_(modified)_Impatiens_glandulifera_isolate_HB92_chloroplast,_complete_genome	32	p1	(A)11	11	67220	67230
Impatiens_glandulifera_(modified)_Impatiens_glandulifera_isolate_HB92_chloroplast,_complete_genome	33	p1	(T)10	10	67638	67647
Impatiens_glandulifera_(modified)_Impatiens_glandulifera_isolate_HB92_chloroplast,_complete_genome	34	p1	(T)10	10	70044	70053
Impatiens_glandulifera_(modified)_Impatiens_glandulifera_isolate_HB92_chloroplast,_complete_genome	35	p2	(TA)5	10	70894	70903
Impatiens_glandulifera_(modified)_Impatiens_glandulifera_isolate_HB92_chloroplast,_complete_genome	36	p1	(T)15	15	74398	74412
Impatiens_glandulifera_(modified)_Impatiens_glandulifera_isolate_HB92_chloroplast,_complete_genome	37	p1	(T)11	11	77119	77129
Impatiens_glandulifera_(modified)_Impatiens_glandulifera_isolate_HB92_chloroplast,_complete_genome	38	p1	(T)13	13	77328	77340
Impatiens_glandulifera_(modified)_Impatiens_glandulifera_isolate_HB92_chloroplast,_complete_genome	39	c	(T)10cttaattatctataatgaaaatattcttaatatatagccttatattgaatctttcc(T)11	77	81039	81115
Impatiens_glandulifera_(modified)_Impatiens_glandulifera_isolate_HB92_chloroplast,_complete_genome	40	p1	(T)10	10	81266	81275
Impatiens_glandulifera_(modified)_Impatiens_glandulifera_isolate_HB92_chloroplast,_complete_genome	41	p2	(TC)6	12	82702	82713
Impatiens_glandulifera_(modified)_Impatiens_glandulifera_isolate_HB92_chloroplast,_complete_genome	42	p2	(TA)6	12	96058	96069
Impatiens_glandulifera_(modified)_Impatiens_glandulifera_isolate_HB92_chloroplast,_complete_genome	43	p1	(A)12	12	108836	108847
Impatiens_glandulifera_(modified)_Impatiens_glandulifera_isolate_HB92_chloroplast,_complete_genome	44	p1	(T)11	11	109700	109710
Impatiens_glandulifera_(modified)_Impatiens_glandulifera_isolate_HB92_chloroplast,_complete_genome	45	p1	(A)10	10	111372	111381
Impatiens_glandulifera_(modified)_Impatiens_glandulifera_isolate_HB92_chloroplast,_complete_genome	46	p1	(T)13	13	111696	111708
Impatiens_glandulifera_(modified)_Impatiens_glandulifera_isolate_HB92_chloroplast,_complete_genome	47	p1	(A)12	12	112352	112363
Impatiens_glandulifera_(modified)_Impatiens_glandulifera_isolate_HB92_chloroplast,_complete_genome	48	c	(AT)5tcgtgtaagccagcgagaaccatttgaatcaagtagtgcactgattcacatggttctcataaacatcaaacatatcgggtaaaaatgaaaa(T)11	112	113759	113870
Impatiens_glandulifera_(modified)_Impatiens_glandulifera_isolate_HB92_chloroplast,_complete_genome	49	p4	(AATA)3	12	114139	114150
Impatiens_glandulifera_(modified)_Impatiens_glandulifera_isolate_HB92_chloroplast,_complete_genome	50	p5	(AAATG)3	15	115523	115537
Impatiens_glandulifera_(modified)_Impatiens_glandulifera_isolate_HB92_chloroplast,_complete_genome	51	p1	(T)10	10	118911	118920
Impatiens_glandulifera_(modified)_Impatiens_glandulifera_isolate_HB92_chloroplast,_complete_genome	52	p1	(T)13	13	123277	123289
Impatiens_glandulifera_(modified)_Impatiens_glandulifera_isolate_HB92_chloroplast,_complete_genome	53	p1	(T)11	11	123744	123754
Impatiens_glandulifera_(modified)_Impatiens_glandulifera_isolate_HB92_chloroplast,_complete_genome	54	c	(T)12cactaaaaagttccatatttattctacgaatagtaatgatagataaaaagaaatccatgtagatttttttagtaa(T)11	98	124258	124355
Impatiens_glandulifera_(modified)_Impatiens_glandulifera_isolate_HB92_chloroplast,_complete_genome	55	c	(T)10ctcttgttttagtctttctattttatttctgattatgcttgttctagcaattatatctttc(T)10	81	124474	124554
Impatiens_glandulifera_(modified)_Impatiens_glandulifera_isolate_HB92_chloroplast,_complete_genome	56	c	(T)16aagagatttagaaaggattttgttcttttttttaaaattattagaactagatcgta(T)10acttttcc(T)13	103	124760	124862
Impatiens_glandulifera_(modified)_Impatiens_glandulifera_isolate_HB92_chloroplast,_complete_genome	57	c	(T)11atttctttaatttcaatcaa(T)11	42	125815	125856
Impatiens_glandulifera_(modified)_Impatiens_glandulifera_isolate_HB92_chloroplast,_complete_genome	58	c	(T)10gaagtcctcataaatattcttaattttttctttgttgctataaattgacctaaccttgtacagttcagcaaggtctaa(T)10	98	126334	126431
Impatiens_glandulifera_(modified)_Impatiens_glandulifera_isolate_HB92_chloroplast,_complete_genome	59	p1	(T)12	12	126661	126672
Impatiens_glandulifera_(modified)_Impatiens_glandulifera_isolate_HB92_chloroplast,_complete_genome	60	p2	(AT)6	12	139438	139449

## Sheet: Impatiens piufanensis
ID	nr.	SSR	type	size	start	end
Impatiens_piufanensis_(modified)_Impatiens_piufanensis_chloroplast,_complete_genome	1	p1	(A)10	10	1549	1558
Impatiens_piufanensis_(modified)_Impatiens_piufanensis_chloroplast,_complete_genome	2	c	(GAA)4tcttttattgctttttgtttttttg(A)11	48	2879	2926
Impatiens_piufanensis_(modified)_Impatiens_piufanensis_chloroplast,_complete_genome	3	p1	(C)10	10	5051	5060
Impatiens_piufanensis_(modified)_Impatiens_piufanensis_chloroplast,_complete_genome	4	p1	(A)12	12	5261	5272
Impatiens_piufanensis_(modified)_Impatiens_piufanensis_chloroplast,_complete_genome	5	c	(TTTA)3ttttttcaaaacaaaaaagaaatagaaaaaaaggatgataacactacttaataggctatggatttcctttttttagacg(T)13atttttggggaagattatagaaggatttctgaatttcaaat(A)10	155	6010	6164
Impatiens_piufanensis_(modified)_Impatiens_piufanensis_chloroplast,_complete_genome	6	c	(T)14c(A)11	26	7624	7649
Impatiens_piufanensis_(modified)_Impatiens_piufanensis_chloroplast,_complete_genome	7	p1	(A)10	10	7895	7904
Impatiens_piufanensis_(modified)_Impatiens_piufanensis_chloroplast,_complete_genome	8	p1	(A)11	11	8019	8029
Impatiens_piufanensis_(modified)_Impatiens_piufanensis_chloroplast,_complete_genome	9	p1	(A)10	10	8165	8174
Impatiens_piufanensis_(modified)_Impatiens_piufanensis_chloroplast,_complete_genome	10	p1	(T)14	14	9427	9440
Impatiens_piufanensis_(modified)_Impatiens_piufanensis_chloroplast,_complete_genome	11	p1	(T)11	11	11025	11035
Impatiens_piufanensis_(modified)_Impatiens_piufanensis_chloroplast,_complete_genome	12	p1	(T)13	13	11750	11762
Impatiens_piufanensis_(modified)_Impatiens_piufanensis_chloroplast,_complete_genome	13	c	(T)10aatattcttttggtcaatccttgaattggataaaatcctctgaaagaggaatcgttctttcgaacata(T)11	89	13648	13736
Impatiens_piufanensis_(modified)_Impatiens_piufanensis_chloroplast,_complete_genome	14	p1	(A)10	10	15800	15809
Impatiens_piufanensis_(modified)_Impatiens_piufanensis_chloroplast,_complete_genome	15	p1	(T)10	10	18006	18015
Impatiens_piufanensis_(modified)_Impatiens_piufanensis_chloroplast,_complete_genome	16	p2	(AT)5	10	19384	19393
Impatiens_piufanensis_(modified)_Impatiens_piufanensis_chloroplast,_complete_genome	17	p2	(AT)5	10	20398	20407
Impatiens_piufanensis_(modified)_Impatiens_piufanensis_chloroplast,_complete_genome	18	p1	(T)10	10	25683	25692
Impatiens_piufanensis_(modified)_Impatiens_piufanensis_chloroplast,_complete_genome	19	c*	(A)10ttattgaatttctacattattatatattacatattataacttgcttgaa(C)15(A)14*	88	26625	26712
Impatiens_piufanensis_(modified)_Impatiens_piufanensis_chloroplast,_complete_genome	20	p1	(T)12	12	27089	27100
Impatiens_piufanensis_(modified)_Impatiens_piufanensis_chloroplast,_complete_genome	21	p1	(A)12	12	27215	27226
Impatiens_piufanensis_(modified)_Impatiens_piufanensis_chloroplast,_complete_genome	22	c	(T)10catgatttcatagaatttttgattcgttattcatgaattattcaatgaaattcattttgaattctaaaacatattaatctaatattatgaa(TAT)4atattaataataaccgtcttaactt(A)10	148	30534	30681
Impatiens_piufanensis_(modified)_Impatiens_piufanensis_chloroplast,_complete_genome	23	p4	(TTCA)3	12	30819	30830
Impatiens_piufanensis_(modified)_Impatiens_piufanensis_chloroplast,_complete_genome	24	c	(A)10gtaagtggacctgacccattgaatcatgactctatccgctattctgatattaaaattagatagggatgaaattggaccggttgactc(T)13	110	31429	31538
Impatiens_piufanensis_(modified)_Impatiens_piufanensis_chloroplast,_complete_genome	25	p1	(A)11	11	31739	31749
Impatiens_piufanensis_(modified)_Impatiens_piufanensis_chloroplast,_complete_genome	26	p4	(ATAG)3	12	35168	35179
Impatiens_piufanensis_(modified)_Impatiens_piufanensis_chloroplast,_complete_genome	27	p1	(C)11	11	35614	35624
Impatiens_piufanensis_(modified)_Impatiens_piufanensis_chloroplast,_complete_genome	28	p1	(A)12	12	41834	41845
Impatiens_piufanensis_(modified)_Impatiens_piufanensis_chloroplast,_complete_genome	29	p1	(T)10	10	43578	43587
Impatiens_piufanensis_(modified)_Impatiens_piufanensis_chloroplast,_complete_genome	30	p1	(A)11	11	45490	45500
Impatiens_piufanensis_(modified)_Impatiens_piufanensis_chloroplast,_complete_genome	31	p1	(T)11	11	47306	47316
Impatiens_piufanensis_(modified)_Impatiens_piufanensis_chloroplast,_complete_genome	32	c	(T)10gtttaatttaaatggaagaattgaaaattgaagaagtga(AT)5	59	50064	50122
Impatiens_piufanensis_(modified)_Impatiens_piufanensis_chloroplast,_complete_genome	33	p2	(AT)5	10	53516	53525
Impatiens_piufanensis_(modified)_Impatiens_piufanensis_chloroplast,_complete_genome	34	p1	(A)10	10	53777	53786
Impatiens_piufanensis_(modified)_Impatiens_piufanensis_chloroplast,_complete_genome	35	p1	(A)11	11	55588	55598
Impatiens_piufanensis_(modified)_Impatiens_piufanensis_chloroplast,_complete_genome	36	p4	(TTCT)3	12	55830	55841
Impatiens_piufanensis_(modified)_Impatiens_piufanensis_chloroplast,_complete_genome	37	p1	(A)11	11	58728	58738
Impatiens_piufanensis_(modified)_Impatiens_piufanensis_chloroplast,_complete_genome	38	p1	(T)11	11	59842	59852
Impatiens_piufanensis_(modified)_Impatiens_piufanensis_chloroplast,_complete_genome	39	p1	(A)11	11	60046	60056
Impatiens_piufanensis_(modified)_Impatiens_piufanensis_chloroplast,_complete_genome	40	p4	(AATT)3	12	62765	62776
Impatiens_piufanensis_(modified)_Impatiens_piufanensis_chloroplast,_complete_genome	41	p1	(T)10	10	64035	64044
Impatiens_piufanensis_(modified)_Impatiens_piufanensis_chloroplast,_complete_genome	42	p1	(T)10	10	64640	64649
Impatiens_piufanensis_(modified)_Impatiens_piufanensis_chloroplast,_complete_genome	43	p3	(TTA)4	12	65152	65163
Impatiens_piufanensis_(modified)_Impatiens_piufanensis_chloroplast,_complete_genome	44	p2	(TA)7	14	65944	65957
Impatiens_piufanensis_(modified)_Impatiens_piufanensis_chloroplast,_complete_genome	45	p1	(T)11	11	67465	67475
Impatiens_piufanensis_(modified)_Impatiens_piufanensis_chloroplast,_complete_genome	46	c	(T)10ctaggcattttacttaatctcg(A)10	42	68236	68277
Impatiens_piufanensis_(modified)_Impatiens_piufanensis_chloroplast,_complete_genome	47	p1	(A)12	12	69397	69408
Impatiens_piufanensis_(modified)_Impatiens_piufanensis_chloroplast,_complete_genome	48	c	(T)10cc(A)11gctctcatatcgaattcaaagtgccatgctattattacttaatattcatatcgcgaaggcatagtc(T)10	99	69843	69941
Impatiens_piufanensis_(modified)_Impatiens_piufanensis_chloroplast,_complete_genome	49	p1	(A)10	10	74232	74241
Impatiens_piufanensis_(modified)_Impatiens_piufanensis_chloroplast,_complete_genome	50	p1	(T)10	10	75911	75920
Impatiens_piufanensis_(modified)_Impatiens_piufanensis_chloroplast,_complete_genome	51	p1	(T)12	12	77217	77228
Impatiens_piufanensis_(modified)_Impatiens_piufanensis_chloroplast,_complete_genome	52	p1	(A)11	11	80189	80199
Impatiens_piufanensis_(modified)_Impatiens_piufanensis_chloroplast,_complete_genome	53	p2	(TA)7	14	95965	95978
Impatiens_piufanensis_(modified)_Impatiens_piufanensis_chloroplast,_complete_genome	54	p1	(T)11	11	101616	101626
Impatiens_piufanensis_(modified)_Impatiens_piufanensis_chloroplast,_complete_genome	55	p1	(A)10	10	108803	108812
Impatiens_piufanensis_(modified)_Impatiens_piufanensis_chloroplast,_complete_genome	56	p1	(T)11	11	109662	109672
Impatiens_piufanensis_(modified)_Impatiens_piufanensis_chloroplast,_complete_genome	57	c	(AT)5taaagaaaggactc(T)11	35	111336	111370
Impatiens_piufanensis_(modified)_Impatiens_piufanensis_chloroplast,_complete_genome	58	p1	(A)10	10	111551	111560
Impatiens_piufanensis_(modified)_Impatiens_piufanensis_chloroplast,_complete_genome	59	p1	(T)10	10	113290	113299
Impatiens_piufanensis_(modified)_Impatiens_piufanensis_chloroplast,_complete_genome	60	c	(T)10acttttattatattaagatactatttttcttctcttaaaaaaaga(T)11	66	113781	113846
Impatiens_piufanensis_(modified)_Impatiens_piufanensis_chloroplast,_complete_genome	61	p4	(AATA)3	12	114060	114071
Impatiens_piufanensis_(modified)_Impatiens_piufanensis_chloroplast,_complete_genome	62	p1	(A)11	11	116510	116520
Impatiens_piufanensis_(modified)_Impatiens_piufanensis_chloroplast,_complete_genome	63	p1	(A)12	12	117067	117078
Impatiens_piufanensis_(modified)_Impatiens_piufanensis_chloroplast,_complete_genome	64	p1	(T)11	11	118891	118901
Impatiens_piufanensis_(modified)_Impatiens_piufanensis_chloroplast,_complete_genome	65	p3	(ATT)4	12	119382	119393
Impatiens_piufanensis_(modified)_Impatiens_piufanensis_chloroplast,_complete_genome	66	p1	(A)10	10	121720	121729
Impatiens_piufanensis_(modified)_Impatiens_piufanensis_chloroplast,_complete_genome	67	p1	(T)10	10	122951	122960
Impatiens_piufanensis_(modified)_Impatiens_piufanensis_chloroplast,_complete_genome	68	c	(T)11agtgaattcatttttggatcaatcataagaaaaaaac(T)10	58	123202	123259
Impatiens_piufanensis_(modified)_Impatiens_piufanensis_chloroplast,_complete_genome	69	p1	(T)11	11	123629	123639
Impatiens_piufanensis_(modified)_Impatiens_piufanensis_chloroplast,_complete_genome	70	c	(T)11ccaataaaaagttgcatatttattctacgaatagtaatgatagagaaaaagaaattcatgtagattttttcagtaa(T)14	101	124159	124259
Impatiens_piufanensis_(modified)_Impatiens_piufanensis_chloroplast,_complete_genome	71	p1	(T)10	10	124736	124745
Impatiens_piufanensis_(modified)_Impatiens_piufanensis_chloroplast,_complete_genome	72	p1	(T)11	11	125723	125733
Impatiens_piufanensis_(modified)_Impatiens_piufanensis_chloroplast,_complete_genome	73	c	(T)10gaagtcctcattaatatttttacttttttctttgttgctataaattgatctaaccttgtagagttcatcaagagataa(T)10	98	126211	126308
Impatiens_piufanensis_(modified)_Impatiens_piufanensis_chloroplast,_complete_genome	74	p1	(T)10	10	126540	126549
Impatiens_piufanensis_(modified)_Impatiens_piufanensis_chloroplast,_complete_genome	75	p1	(A)11	11	133726	133736
Impatiens_piufanensis_(modified)_Impatiens_piufanensis_chloroplast,_complete_genome	76	p2	(AT)7	14	139373	139386

## Sheet: Hydrocera triflora 
	ID	nr.	SSR	type	size	start	end
	Hydrocera_triflora_(modified)_Hydrocera_triflora_chloroplast,_complete_genome	1	p2	(TA)5	10	18	27
	Hydrocera_triflora_(modified)_Hydrocera_triflora_chloroplast,_complete_genome	2	p4	(TAAA)3	12	1713	1724
	Hydrocera_triflora_(modified)_Hydrocera_triflora_chloroplast,_complete_genome	3	p1	(T)10	10	2927	2936
	Hydrocera_triflora_(modified)_Hydrocera_triflora_chloroplast,_complete_genome	4	p1	(A)12	12	7683	7694
	Hydrocera_triflora_(modified)_Hydrocera_triflora_chloroplast,_complete_genome	5	p1	(A)13	13	8330	8342
	Hydrocera_triflora_(modified)_Hydrocera_triflora_chloroplast,_complete_genome	6	p1	(T)18	18	11245	11262
	Hydrocera_triflora_(modified)_Hydrocera_triflora_chloroplast,_complete_genome	7	p1	(A)11	11	15990	16000
	Hydrocera_triflora_(modified)_Hydrocera_triflora_chloroplast,_complete_genome	8	p1	(T)11	11	18209	18219
	Hydrocera_triflora_(modified)_Hydrocera_triflora_chloroplast,_complete_genome	9	p2	(AT)5	10	19588	19597
	Hydrocera_triflora_(modified)_Hydrocera_triflora_chloroplast,_complete_genome	10	p2	(AT)5	10	20612	20621
	Hydrocera_triflora_(modified)_Hydrocera_triflora_chloroplast,_complete_genome	11	p1	(T)10	10	25912	25921
	Hydrocera_triflora_(modified)_Hydrocera_triflora_chloroplast,_complete_genome	12	p1	(A)10	10	26930	26939
	Hydrocera_triflora_(modified)_Hydrocera_triflora_chloroplast,_complete_genome	13	p1	(T)11	11	27541	27551
	Hydrocera_triflora_(modified)_Hydrocera_triflora_chloroplast,_complete_genome	14	c	(TTGTA)3aaaaaaaaacaattgtattataagttatataataagttatagtagttataaaattgagtattttttcataaaattagaattatcatgaatagtgataagtcgtcttttgaatcgccaaatatccctactttccattatattatgccaatcaaatgtaaaaattcgaaatcaacaaaagaaaaaaagtaagtggacctgacccattgaatcatgactctatccgctattctgatattaaaattagata	24	32355	32378
	Hydrocera_triflora_(modified)_Hydrocera_triflora_chloroplast,_complete_genome	15	p1	(T)14	14	32642	32655
	Hydrocera_triflora_(modified)_Hydrocera_triflora_chloroplast,_complete_genome	16	c	(ATTGGG)3tgctacttaaaaagtattccttattc(T)12	56	35927	35982
	Hydrocera_triflora_(modified)_Hydrocera_triflora_chloroplast,_complete_genome	17	p1	(A)10	10	36883	36892
	Hydrocera_triflora_(modified)_Hydrocera_triflora_chloroplast,_complete_genome	18	p1	(T)10	10	44765	44774
	Hydrocera_triflora_(modified)_Hydrocera_triflora_chloroplast,_complete_genome	19	p1	(A)12	12	45090	45101
	Hydrocera_triflora_(modified)_Hydrocera_triflora_chloroplast,_complete_genome	20	c	(AT)5taaatattcaaattaatatcaaataaagaattaatatatacttagttataactaataactaagtctcttcattcaaaaaggtggaaggtaagacg(A)11	116	47740	47855
	Hydrocera_triflora_(modified)_Hydrocera_triflora_chloroplast,_complete_genome	21	p1	(A)10	10	48544	48553
	Hydrocera_triflora_(modified)_Hydrocera_triflora_chloroplast,_complete_genome	22	p1	(T)11	11	49406	49416
	Hydrocera_triflora_(modified)_Hydrocera_triflora_chloroplast,_complete_genome	23	p2	(AT)5	10	51841	51850
	Hydrocera_triflora_(modified)_Hydrocera_triflora_chloroplast,_complete_genome	24	p1	(T)10	10	51953	51962
	Hydrocera_triflora_(modified)_Hydrocera_triflora_chloroplast,_complete_genome	25	p1	(T)10	10	54923	54932
	Hydrocera_triflora_(modified)_Hydrocera_triflora_chloroplast,_complete_genome	26	p2	(AT)6	12	55261	55272
	Hydrocera_triflora_(modified)_Hydrocera_triflora_chloroplast,_complete_genome	27	p1	(T)10	10	65941	65950
	Hydrocera_triflora_(modified)_Hydrocera_triflora_chloroplast,_complete_genome	28	p3	(ATT)4	12	67057	67068
	Hydrocera_triflora_(modified)_Hydrocera_triflora_chloroplast,_complete_genome	29	p4	(TTTA)3	12	67938	67949
	Hydrocera_triflora_(modified)_Hydrocera_triflora_chloroplast,_complete_genome	30	p3	(TTA)4	12	70396	70407
	Hydrocera_triflora_(modified)_Hydrocera_triflora_chloroplast,_complete_genome	31	p1	(T)11	11	71553	71563
	Hydrocera_triflora_(modified)_Hydrocera_triflora_chloroplast,_complete_genome	32	p1	(T)14	14	78997	79010
	Hydrocera_triflora_(modified)_Hydrocera_triflora_chloroplast,_complete_genome	33	c	(T)10aatctgttctttcaatgcacaatgcaaggatccaag(A)11	57	81941	81997
	Hydrocera_triflora_(modified)_Hydrocera_triflora_chloroplast,_complete_genome	34	p2	(TA)5	10	97573	97582
	Hydrocera_triflora_(modified)_Hydrocera_triflora_chloroplast,_complete_genome	35	p1	(A)14	14	110447	110460
	Hydrocera_triflora_(modified)_Hydrocera_triflora_chloroplast,_complete_genome	36	p4	(CTTA)3	12	112845	112856
	Hydrocera_triflora_(modified)_Hydrocera_triflora_chloroplast,_complete_genome	37	p1	(T)14	14	113243	113256
	Hydrocera_triflora_(modified)_Hydrocera_triflora_chloroplast,_complete_genome	38	p1	(A)11	11	113428	113438
	Hydrocera_triflora_(modified)_Hydrocera_triflora_chloroplast,_complete_genome	39	p1	(A)14	14	114861	114874
	Hydrocera_triflora_(modified)_Hydrocera_triflora_chloroplast,_complete_genome	40	p2	(TA)5	10	115563	115572
	Hydrocera_triflora_(modified)_Hydrocera_triflora_chloroplast,_complete_genome	41	p4	(AATA)3	12	115977	115988
	Hydrocera_triflora_(modified)_Hydrocera_triflora_chloroplast,_complete_genome	42	p3	(ATT)4	12	121347	121358
	Hydrocera_triflora_(modified)_Hydrocera_triflora_chloroplast,_complete_genome	43	p1	(T)12	12	126146	126157
	Hydrocera_triflora_(modified)_Hydrocera_triflora_chloroplast,_complete_genome	44	p1	(T)11	11	126761	126771
	Hydrocera_triflora_(modified)_Hydrocera_triflora_chloroplast,_complete_genome	45	p1	(T)11	11	128348	128358
	Hydrocera_triflora_(modified)_Hydrocera_triflora_chloroplast,_complete_genome	46	p1	(T)14	14	128595	128608
	Hydrocera_triflora_(modified)_Hydrocera_triflora_chloroplast,_complete_genome	47	p2	(AT)5	10	141472	141481
