# Supplementary material for: Complete chloroplast genomes of Impatiens cyanantha and Impatiens monticola: Insights into genome structures, mutational hotspots, comparative and phylogenetic analysis with its congeneric species
Source: PLoS One. 2021 Apr 2;16(4):e0248182. doi: 10.1371/journal.pone.0248182 (PMC8018631; doi:10.1371/journal.pone.0248182)
Supplement: S7 Table — (XLSX) [file pone.0248182.s007.xlsx]

## Sheet: 6
S7 Table. The Pi value of 6 Impatiens specimens
Window	Midpoint	Pi	Theta	S
1-110	53	0.026	0.0219	5
29-140	79	0.03133	0.02628	6
54-171	110	0.03667	0.03066	7
80-202	140	0.07333	0.06569	15
111-227	171	0.072	0.06569	15
141-265	202	0.10067	0.08759	20
172-297	227	0.144	0.12263	28
203-322	265	0.122	0.10073	23
228-347	297	0.11333	0.09197	21
266-372	322	0.088	0.07445	17
298-397	347	0.046	0.0438	10
323-422	372	0.03133	0.03066	7
348-447	397	0.02067	0.0219	5
373-472	422	0.01	0.01314	3
398-497	447	0.00333	0.00438	1
423-522	472	0.00667	0.00876	2
448-547	497	0.01	0.01314	3
473-572	522	0.016	0.01752	4
498-597	547	0.01933	0.0219	5
523-622	572	0.016	0.01752	4
548-647	597	0.018	0.01752	4
573-672	622	0.00867	0.00876	2
598-697	647	0.00533	0.00438	1
623-722	672	0.00533	0.00438	1
648-747	697	0.00533	0.00438	1
673-772	722	0.00533	0.00438	1
698-797	747	0.00533	0.00438	1
723-822	772	0.00867	0.00876	2
748-847	797	0.00933	0.00876	2
773-872	822	0.00933	0.00876	2
798-897	847	0.01467	0.01314	3
823-922	872	0.02	0.01752	4
848-947	897	0.01733	0.01752	4
873-972	922	0.026	0.02628	6
898-997	947	0.026	0.02628	6
923-1022	972	0.01733	0.01752	4
948-1047	997	0.014	0.01314	3
973-1072	1022	0.01067	0.00876	2
998-1097	1047	0.00533	0.00438	1
1023-1122	1072	0.016	0.01314	3
1048-1147	1097	0.02133	0.01752	4
1073-1172	1122	0.016	0.01314	3
1098-1197	1147	0.02133	0.01752	4
1123-1222	1172	0.01067	0.00876	2
1148-1247	1197	0.00867	0.00876	2
1173-1272	1222	0.00867	0.00876	2
1198-1297	1247	0.00333	0.00438	1
1223-1322	1272	0.00333	0.00438	1
1248-1347	1297	0.00667	0.00876	2
1273-1372	1322	0.012	0.01314	3
1298-1397	1347	0.012	0.01314	3
1323-1422	1372	0.012	0.01314	3
1348-1447	1397	0.01133	0.00876	2
1373-1472	1422	0.018	0.01752	4
1398-1497	1447	0.02933	0.02628	6
1423-1522	1472	0.03467	0.03066	7
1448-1547	1497	0.038	0.03504	8
1473-1576	1522	0.04333	0.03942	9
1498-1601	1547	0.042	0.0438	10
1523-1636	1576	0.046	0.04818	11
1548-1661	1601	0.048	0.04818	11
1577-1686	1636	0.03067	0.03066	7
1602-1722	1661	0.02933	0.02628	6
1637-1747	1686	0.03267	0.03066	7
1662-1772	1722	0.02133	0.0219	5
1687-1798	1747	0.02133	0.0219	5
1723-1824	1772	0.02133	0.0219	5
1748-1850	1798	0.014	0.01314	3
1773-1882	1824	0.01933	0.01752	4
1799-1938	1850	0.04533	0.03942	9
1825-1972	1882	0.04533	0.03942	9
1851-1997	1938	0.06333	0.05693	13
1883-2022	1972	0.058	0.05255	12
1939-2047	1997	0.03533	0.03504	8
1973-2072	2022	0.02667	0.02628	6
1998-2097	2047	0.012	0.01314	3
2023-2122	2072	0.01867	0.0219	5
2048-2147	2097	0.01867	0.0219	5
2073-2172	2122	0.03133	0.03504	8
2098-2197	2147	0.03667	0.03942	9
2123-2222	2172	0.03533	0.03504	8
2148-2247	2197	0.032	0.03066	7
2173-2272	2222	0.01933	0.01752	4
2198-2297	2247	0.01467	0.01314	3
2223-2322	2272	0.01467	0.01314	3
2248-2347	2297	0.02	0.01752	4
2273-2372	2322	0.02867	0.02628	6
2298-2397	2347	0.03133	0.02628	6
2323-2422	2372	0.04267	0.03504	8
2348-2447	2397	0.04867	0.03942	9
2373-2472	2422	0.04533	0.03504	8
2398-2497	2447	0.04933	0.03942	9
2423-2522	2472	0.03867	0.03066	7
2448-2547	2497	0.03267	0.02628	6
2473-2572	2522	0.02733	0.0219	5
2498-2597	2547	0.02067	0.01752	4
2523-2622	2572	0.02533	0.0219	5
2548-2647	2597	0.03067	0.02628	6
2573-2672	2622	0.05067	0.0438	10
2598-2697	2647	0.05933	0.04818	11
2623-2722	2672	0.054	0.0438	10
2648-2747	2697	0.05467	0.0438	10
2673-2772	2722	0.07	0.05693	13
2698-2797	2747	0.06733	0.06131	14
2723-2822	2772	0.06533	0.06131	14
2748-2847	2797	0.05733	0.05693	13
2773-2872	2822	0.04467	0.0438	10
2798-2897	2847	0.03467	0.03066	7
2823-2925	2872	0.04	0.03504	8
2848-2957	2897	0.06267	0.06131	14
2873-2982	2925	0.06267	0.06569	15
2898-3007	2957	0.072	0.07445	17
2926-3032	2982	0.07733	0.07883	18
2958-3057	3007	0.06267	0.05693	13
2983-3082	3032	0.046	0.03942	9
3008-3107	3057	0.03667	0.03066	7
3033-3132	3082	0.03933	0.03066	7
3058-3157	3107	0.028	0.0219	5
3083-3182	3132	0.03867	0.03066	7
3108-3207	3157	0.05333	0.0438	10
3133-3232	3182	0.04	0.03504	8
3158-3257	3207	0.05467	0.04818	11
3183-3282	3232	0.04733	0.0438	10
3208-3307	3257	0.04	0.03942	9
3233-3332	3282	0.04733	0.0438	10
3258-3357	3307	0.03867	0.03504	8
3283-3382	3332	0.04067	0.03504	8
3308-3407	3357	0.028	0.0219	5
3333-3441	3382	0.02067	0.01752	4
3358-3466	3407	0.02	0.01752	4
3383-3491	3441	0.012	0.01314	3
3408-3516	3466	0.02067	0.0219	5
3442-3541	3491	0.02333	0.0219	5
3467-3566	3516	0.036	0.03066	7
3492-3591	3541	0.03867	0.03066	7
3517-3616	3566	0.03	0.0219	5
3542-3641	3591	0.03267	0.02628	6
3567-3671	3616	0.01467	0.01314	3
3592-3702	3641	0.02667	0.0219	5
3617-3727	3671	0.038	0.03066	7
3642-3753	3702	0.03467	0.02628	6
3672-3780	3727	0.038	0.03066	7
3703-3811	3753	0.02533	0.0219	5
3728-3836	3780	0.014	0.01314	3
3754-3861	3811	0.02333	0.0219	5
3781-3886	3836	0.02333	0.0219	5
3812-3911	3861	0.02333	0.0219	5
3837-3936	3886	0.042	0.03504	8
3862-3961	3911	0.038	0.03066	7
3887-3986	3936	0.03467	0.02628	6
3912-4011	3961	0.03867	0.03066	7
3937-4036	3986	0.02	0.01752	4
3962-4061	4011	0.01467	0.01314	3
3987-4086	4036	0.02667	0.0219	5
4012-4111	4061	0.028	0.0219	5
4037-4136	4086	0.028	0.0219	5
4062-4161	4111	0.02867	0.0219	5
4087-4186	4136	0.022	0.01752	4
4112-4211	4161	0.02333	0.01752	4
4137-4236	4186	0.02333	0.01752	4
4162-4261	4211	0.01733	0.01314	3
4187-4286	4236	0.02467	0.01752	4
4212-4318	4261	0.01267	0.00876	2
4237-4343	4286	0.02467	0.0219	5
4262-4376	4318	0.03867	0.03504	8
4287-4401	4343	0.04533	0.0438	10
4319-4434	4376	0.086	0.07445	17
4344-4459	4401	0.074	0.06131	14
4377-4484	4434	0.076	0.06569	15
4402-4510	4459	0.07133	0.06131	14
4435-4535	4484	0.034	0.03504	8
4460-4561	4510	0.05	0.05255	12
4485-4586	4535	0.048	0.04818	11
4511-4611	4561	0.06733	0.06131	14
4536-4636	4586	0.078	0.07007	16
4562-4661	4611	0.062	0.05255	12
4587-4697	4636	0.058	0.05255	12
4612-4722	4661	0.03067	0.03504	8
4637-4747	4697	0.02267	0.02628	6
4662-4772	4722	0.04	0.0438	10
4698-4799	4747	0.06533	0.06131	14
4723-4824	4772	0.08133	0.07007	16
4748-4849	4799	0.094	0.08321	19
4773-4874	4824	0.09067	0.07883	18
4800-4899	4849	0.07333	0.06131	14
4825-4924	4874	0.07067	0.06131	14
4850-4949	4899	0.06267	0.05255	12
4875-4974	4924	0.05533	0.04818	11
4900-4999	4949	0.05667	0.05255	12
4925-5024	4974	0.03667	0.03504	8
4950-5049	4999	0.03133	0.03066	7
4975-5074	5024	0.028	0.02628	6
5000-5099	5049	0.01733	0.01752	4
5025-5124	5074	0.01733	0.01752	4
5050-5152	5099	0.01733	0.01752	4
5075-5177	5124	0.02933	0.02628	6
5100-5209	5152	0.026	0.0219	5
5125-5234	5177	0.04667	0.03942	9
5153-5259	5209	0.054	0.0438	10
5178-5284	5234	0.048	0.03942	9
5210-5309	5259	0.04267	0.03504	8
5235-5334	5284	0.038	0.03066	7
5260-5364	5309	0.04267	0.03942	9
5285-5389	5334	0.03667	0.03504	8
5310-5429	5364	0.04	0.03942	9
5335-5454	5389	0.06667	0.06569	15
5365-5480	5429	0.05267	0.05255	12
5390-5506	5454	0.04933	0.04818	11
5430-5531	5480	0.046	0.0438	10
5455-5556	5506	0.00333	0.00438	1
5481-5582	5531	0	0	0
5507-5607	5556	0.00533	0.00438	1
5532-5632	5582	0.00533	0.00438	1
5557-5657	5607	0.01733	0.01752	4
5583-5691	5632	0.028	0.02628	6
5608-5716	5657	0.03333	0.03066	7
5633-5741	5691	0.044	0.03942	9
5658-5766	5716	0.03533	0.03066	7
5692-5791	5741	0.02467	0.0219	5
5717-5816	5766	0.02667	0.02628	6
5742-5847	5791	0.03133	0.03504	8
5767-5872	5816	0.03133	0.03504	8
5792-5902	5847	0.03467	0.03942	9
5817-5927	5872	0.03267	0.03504	8
5848-5952	5902	0.01733	0.01752	4
5873-5977	5927	0.01733	0.01752	4
5903-6002	5952	0.02267	0.0219	5
5928-6027	5977	0.018	0.01752	4
5953-6052	6002	0.024	0.0219	5
5978-6115	6027	0.032	0.02628	6
6003-6140	6052	0.052	0.0438	10
6028-6258	6115	0.11067	0.09197	21
6053-6315	6140	0.11333	0.09635	22
6116-6472	6258	0.122	0.10511	24
6141-6518	6315	0.10533	0.09197	21
6259-6551	6472	0.06733	0.06131	14
6316-6576	6518	0.064	0.05693	13
6473-6607	6551	0.07267	0.06131	14
6519-6632	6576	0.06933	0.05255	12
6552-6681	6607	0.04933	0.03942	9
6577-6706	6632	0.058	0.04818	11
6608-6731	6681	0.04333	0.03942	9
6633-6825	6706	0.05667	0.06131	14
6682-6859	6731	0.06467	0.06569	15
6707-6884	6825	0.06467	0.06569	15
6732-6909	6859	0.07	0.07007	16
6827-6934	6884	0.07267	0.06569	15
6860-6968	6909	0.10267	0.09197	21
6885-6993	6934	0.09467	0.08321	19
6910-7018	6968	0.07867	0.07007	16
6935-7043	6993	0.06333	0.05693	13
6969-7068	7018	0.03067	0.03066	7
6994-7093	7043	0.036	0.03504	8
7019-7118	7068	0.03267	0.03066	7
7044-7143	7093	0.03933	0.03942	9
7069-7168	7118	0.03333	0.03066	7
7094-7193	7143	0.04	0.03504	8
7119-7218	7168	0.04	0.03504	8
7144-7243	7193	0.024	0.01752	4
7169-7268	7218	0.028	0.02628	6
7194-7293	7243	0.016	0.01752	4
7219-7320	7268	0.02867	0.03066	7
7244-7345	7293	0.03467	0.03504	8
7269-7370	7320	0.028	0.02628	6
7294-7396	7345	0.022	0.0219	5
7321-7421	7370	0.01467	0.01314	3
7346-7446	7396	0.00867	0.00876	2
7371-7471	7421	0.014	0.01314	3
7397-7496	7446	0.026	0.0219	5
7422-7521	7471	0.02067	0.01752	4
7447-7546	7496	0.02067	0.01752	4
7472-7571	7521	0.012	0.00876	2
7497-7596	7546	0	0	0
7522-7650	7571	0.00933	0.00876	2
7547-7675	7596	0.00933	0.00876	2
7572-7700	7650	0.022	0.01752	4
7597-7725	7675	0.03133	0.02628	6
7651-7750	7700	0.02533	0.0219	5
7676-7775	7725	0.02533	0.0219	5
7701-7809	7750	0.01267	0.01314	3
7726-7834	7775	0.014	0.01314	3
7751-7859	7809	0.02	0.01752	4
7776-7884	7834	0.04733	0.03942	9
7810-7909	7859	0.04733	0.03942	9
7835-7934	7884	0.04	0.03504	8
7860-7973	7909	0.03933	0.03504	8
7885-7998	7934	0.01533	0.01752	4
7910-8023	7973	0.01867	0.0219	5
7935-8048	7998	0.01533	0.01752	4
7974-8073	8023	0.00667	0.00876	2
7999-8098	8048	0.00333	0.00438	1
8024-8124	8073	0.02	0.01752	4
8049-8152	8098	0.04133	0.03504	8
8074-8177	8124	0.04467	0.03942	9
8100-8208	8152	0.062	0.05255	12
8125-8235	8177	0.05533	0.05255	12
8153-8266	8208	0.03733	0.03942	9
8178-8291	8235	0.034	0.03504	8
8209-8316	8266	0.01667	0.0219	5
8236-8341	8291	0.00333	0.00438	1
8267-8371	8316	0.02067	0.01752	4
8292-8401	8341	0.03533	0.03066	7
8317-8426	8371	0.048	0.03942	9
8342-8451	8401	0.05867	0.04818	11
8372-8489	8426	0.052	0.0438	10
8402-8518	8451	0.04067	0.03504	8
8427-8543	8489	0.044	0.0438	10
8452-8571	8518	0.09	0.07445	17
8490-8721	8543	0.14933	0.14891	34
8519-8755	8571	0.18533	0.18394	42
8544-8780	8721	0.184	0.17956	41
8572-8805	8755	0.144	0.15328	35
8722-8830	8780	0.08267	0.07445	17
8756-8855	8805	0.06	0.05693	13
8781-8880	8830	0.04533	0.0438	10
8806-8905	8855	0.02867	0.03066	7
8831-8930	8880	0.02333	0.03066	7
8856-8955	8905	0.01533	0.01752	4
8881-8980	8930	0.024	0.02628	6
8906-9005	8955	0.02933	0.03066	7
8931-9030	8980	0.02267	0.0219	5
8956-9055	9005	0.02533	0.0219	5
8981-9080	9030	0.03067	0.02628	6
9006-9105	9055	0.04733	0.03942	9
9031-9130	9080	0.05933	0.05255	12
9056-9159	9105	0.06	0.05255	12
9081-9189	9130	0.05667	0.04818	11
9106-9214	9159	0.054	0.04818	11
9131-9239	9189	0.052	0.04818	11
9160-9264	9214	0.046	0.0438	10
9190-9290	9239	0.048	0.0438	10
9215-9315	9264	0.034	0.03066	7
9240-9340	9290	0.02933	0.0219	5
9265-9365	9315	0.04333	0.03504	8
9291-9392	9340	0.048	0.03942	9
9316-9417	9365	0.06933	0.05693	13
9341-9443	9392	0.064	0.05255	12
9366-9473	9417	0.07733	0.06569	15
9393-9498	9443	0.06533	0.05693	13
9418-9523	9473	0.044	0.03942	9
9444-9548	9498	0.04733	0.0438	10
9474-9573	9523	0.01733	0.01752	4
9499-9598	9548	0.012	0.01314	3
9524-9623	9573	0.00667	0.00876	2
9549-9656	9598	0.01533	0.01752	4
9574-9681	9623	0.048	0.0438	10
9599-9706	9656	0.08067	0.07007	16
9624-9738	9681	0.10467	0.09635	22
9657-9763	9706	0.096	0.08759	20
9682-9792	9738	0.08667	0.08321	19
9707-9818	9763	0.076	0.07445	17
9739-9857	9792	0.06067	0.05693	13
9764-9882	9818	0.06267	0.05693	13
9793-9907	9857	0.04133	0.03504	8
9819-9939	9882	0.02267	0.0219	5
9858-9965	9907	0.03	0.02628	6
9883-9990	9939	0.048	0.03942	9
9908-10015	9965	0.04267	0.03504	8
9941-10040	9990	0.04467	0.03504	8
9966-10065	10015	0.03733	0.03066	7
9991-10090	10040	0.02333	0.0219	5
10016-10115	10065	0.02333	0.0219	5
10041-10140	10090	0.018	0.01752	4
10066-10165	10115	0.018	0.01752	4
10091-10190	10140	0.00867	0.00876	2
10116-10215	10165	0.014	0.01314	3
10141-10240	10190	0.02267	0.0219	5
10166-10265	10215	0.014	0.01314	3
10191-10290	10240	0.01933	0.01752	4
10216-10315	10265	0.014	0.01314	3
10241-10340	10290	0.01133	0.00876	2
10266-10365	10315	0.01667	0.01314	3
10291-10390	10340	0.01733	0.01314	3
10316-10415	10365	0.02267	0.01752	4
10341-10440	10390	0.01667	0.01314	3
10366-10465	10415	0.01133	0.00876	2
10391-10490	10440	0.01467	0.01314	3
10416-10515	10465	0.01467	0.01314	3
10441-10540	10490	0.01467	0.01314	3
10466-10565	10515	0.02	0.01752	4
10491-10590	10540	0.01667	0.01314	3
10516-10615	10565	0.01133	0.00876	2
10541-10640	10590	0.01133	0.00876	2
10566-10665	10615	0.006	0.00438	1
10591-10690	10640	0.00533	0.00438	1
10616-10715	10665	0.00533	0.00438	1
10641-10740	10690	0.01133	0.00876	2
10666-10765	10715	0.01133	0.00876	2
10691-10790	10740	0.006	0.00438	1
10716-10815	10765	0.006	0.00438	1
10741-10840	10790	0	0	0
10766-10865	10815	0.00933	0.00876	2
10791-10890	10840	0.00933	0.00876	2
10816-10915	10865	0.01467	0.01314	3
10841-10940	10890	0.01467	0.01314	3
10866-10965	10915	0.01067	0.00876	2
10891-10990	10940	0.014	0.01314	3
10916-11015	10965	0.00867	0.00876	2
10941-11040	10990	0.01467	0.01314	3
10966-11065	11015	0.00933	0.00876	2
10991-11090	11040	0.012	0.00876	2
11016-11115	11065	0.01733	0.01314	3
11041-11140	11090	0.01133	0.00876	2
11066-11165	11115	0.01733	0.01314	3
11091-11190	11140	0.01667	0.01314	3
11116-11215	11165	0.01133	0.00876	2
11141-11240	11190	0.01867	0.01314	3
11166-11265	11215	0.01267	0.00876	2
11191-11290	11240	0.00733	0.00438	1
11216-11315	11265	0.00733	0.00438	1
11241-11340	11290	0.00933	0.00876	2
11266-11365	11315	0.01267	0.01314	3
11291-11390	11340	0.016	0.01752	4
11316-11415	11365	0.01933	0.0219	5
11341-11440	11390	0.01	0.01314	3
11366-11465	11415	0.00667	0.00876	2
11391-11490	11440	0.01	0.01314	3
11416-11515	11465	0.018	0.01752	4
11441-11546	11490	0.018	0.01752	4
11466-11571	11515	0.02133	0.0219	5
11491-11596	11546	0.02333	0.0219	5
11516-11621	11571	0.012	0.01314	3
11547-11646	11596	0.01533	0.01752	4
11572-11671	11621	0.026	0.02628	6
11597-11696	11646	0.02067	0.0219	5
11622-11721	11671	0.03667	0.03504	8
11647-11746	11696	0.03333	0.03066	7
11672-11771	11721	0.04	0.03504	8
11697-11796	11746	0.04	0.03504	8
11722-11821	11771	0.024	0.0219	5
11747-11846	11796	0.03	0.02628	6
11772-11871	11821	0.02933	0.02628	6
11797-11896	11846	0.03667	0.03066	7
11822-11921	11871	0.042	0.03504	8
11847-11946	11896	0.036	0.03066	7
11872-11971	11921	0.016	0.01314	3
11897-11996	11946	0.00533	0.00438	1
11922-12021	11971	0.00333	0.00438	1
11947-12046	11996	0.00867	0.00876	2
11972-12075	12021	0.00867	0.00876	2
11997-12100	12046	0.014	0.01314	3
12022-12126	12075	0.016	0.01314	3
12047-12151	12100	0.02	0.01752	4
12076-12176	12126	0.02333	0.0219	5
12101-12201	12151	0.02467	0.02628	6
12127-12230	12176	0.02467	0.02628	6
12152-12263	12201	0.01533	0.01752	4
12177-12293	12230	0.012	0.01314	3
12202-12318	12263	0.01733	0.01752	4
12231-12343	12293	0.034	0.03066	7
12264-12373	12318	0.03733	0.03504	8
12294-12398	12343	0.03733	0.03504	8
12319-12424	12373	0.02867	0.02628	6
12344-12449	12398	0.00667	0.00876	2
12374-12474	12424	0.00867	0.00876	2
12400-12499	12449	0.00867	0.00876	2
12425-12524	12474	0.012	0.01314	3
12450-12554	12499	0.01733	0.01752	4
12475-12579	12524	0.018	0.01752	4
12500-12604	12554	0.02867	0.02628	6
12525-12629	12579	0.02533	0.0219	5
12555-12654	12604	0.02533	0.0219	5
12580-12681	12629	0.02533	0.0219	5
12605-12706	12654	0.018	0.01752	4
12630-12731	12681	0.01467	0.01314	3
12655-12756	12706	0.016	0.01752	4
12682-12781	12731	0.01	0.01314	3
12707-12806	12756	0.018	0.01752	4
12732-12831	12781	0.02333	0.0219	5
12757-12856	12806	0.034	0.03066	7
12782-12881	12831	0.04	0.03504	8
12807-12906	12856	0.02867	0.02628	6
12832-12950	12881	0.02867	0.02628	6
12857-12975	12906	0.03	0.0219	5
12882-13000	12950	0.04533	0.03942	9
12907-13025	12975	0.058	0.05255	12
12951-13050	13000	0.056	0.05255	12
12976-13075	13025	0.054	0.05255	12
13001-13152	13050	0.038	0.03504	8
13026-13177	13075	0.03067	0.02628	6
13051-13205	13152	0.03667	0.03066	7
13076-13233	13177	0.03533	0.03066	7
13153-13258	13205	0.03	0.02628	6
13178-13283	13233	0.03133	0.03066	7
13206-13308	13258	0.022	0.0219	5
13234-13333	13283	0.00667	0.00876	2
13259-13358	13308	0.00667	0.00876	2
13284-13383	13333	0	0	0
13309-13408	13358	0.00333	0.00438	1
13334-13433	13383	0.00667	0.00876	2
13359-13458	13408	0.00667	0.00876	2
13384-13483	13433	0.012	0.01314	3
13409-13509	13458	0.00867	0.00876	2
13434-13534	13483	0.01067	0.00876	2
13459-13563	13509	0.01933	0.01752	4
13484-13588	13534	0.03	0.02628	6
13510-13634	13563	0.03	0.02628	6
13535-13664	13588	0.03067	0.02628	6
13564-13698	13634	0.03067	0.02628	6
13589-13723	13664	0.024	0.0219	5
13635-13753	13698	0.038	0.03504	8
13674-13778	13723	0.04333	0.03942	9
13699-13803	13753	0.048	0.03942	9
13724-13828	13778	0.04933	0.03942	9
13754-13862	13803	0.03533	0.02628	6
13779-13887	13828	0.038	0.03066	7
13804-13917	13862	0.04067	0.03942	9
13829-13953	13887	0.03333	0.03504	8
13863-13978	13917	0.04533	0.04818	11
13888-14003	13953	0.04333	0.04818	11
13918-14028	13978	0.04933	0.04818	11
13954-14053	14003	0.06467	0.06569	15
13979-14085	14028	0.064	0.06131	14
14004-14114	14053	0.064	0.06131	14
14029-14139	14085	0.05133	0.05255	12
14054-14164	14114	0.06533	0.06131	14
14086-14189	14139	0.08	0.07445	17
14115-14214	14164	0.07667	0.07007	16
14140-14267	14189	0.082	0.07445	17
14165-14292	14214	0.04933	0.0438	10
14190-14317	14267	0.02333	0.0219	5
14215-14348	14292	0.02067	0.01752	4
14268-14424	14317	0.01667	0.01314	3
14293-14449	14348	0.03733	0.03504	8
14318-14474	14424	0.06533	0.05693	13
14349-14499	14449	0.05933	0.05255	12
14425-14526	14474	0.06733	0.05693	13
14450-14551	14499	0.06	0.05255	12
14475-14576	14526	0.04267	0.03942	9
14500-14601	14551	0.05467	0.05255	12
14527-14633	14576	0.03933	0.0438	10
14552-14664	14601	0.02933	0.03066	7
14577-14690	14633	0.03	0.03066	7
14602-14715	14664	0.018	0.01752	4
14634-14740	14690	0.01467	0.01314	3
14665-14765	14715	0.01133	0.00876	2
14691-14790	14740	0	0	0
14716-14815	14765	0	0	0
14741-14840	14790	0	0	0
14766-14865	14815	0	0	0
14791-14890	14840	0.00333	0.00438	1
14816-14915	14865	0.01	0.01314	3
14841-14940	14890	0.01	0.01314	3
14866-14965	14915	0.01	0.01314	3
14891-14990	14940	0.00667	0.00876	2
14916-15015	14965	0.00333	0.00438	1
14941-15040	14990	0.00333	0.00438	1
14966-15065	15015	0.00333	0.00438	1
14991-15090	15040	0.00667	0.00876	2
15016-15115	15065	0.00667	0.00876	2
15041-15140	15090	0.01	0.01314	3
15066-15165	15115	0.01	0.01314	3
15091-15190	15140	0.00667	0.00876	2
15116-15215	15165	0.00333	0.00438	1
15141-15240	15190	0	0	0
15166-15265	15215	0.00733	0.00438	1
15191-15290	15240	0.01067	0.00876	2
15216-15315	15265	0.01067	0.00876	2
15241-15340	15290	0.01067	0.00876	2
15266-15365	15315	0.00333	0.00438	1
15291-15390	15340	0.00933	0.00876	2
15316-15424	15365	0.00933	0.00876	2
15341-15449	15390	0.00933	0.00876	2
15366-15474	15424	0.01267	0.01314	3
15391-15509	15449	0.00667	0.00876	2
15425-15534	15474	0.00667	0.00876	2
15450-15570	15509	0.02333	0.0219	5
15475-15602	15534	0.02933	0.02628	6
15510-15628	15570	0.026	0.0219	5
15535-15663	15602	0.026	0.0219	5
15571-15688	15628	0.01267	0.01314	3
15603-15713	15663	0.00667	0.00876	2
15629-15738	15688	0.00667	0.00876	2
15664-15763	15713	0.00667	0.00876	2
15689-15788	15738	0.00333	0.00438	1
15714-15819	15763	0	0	0
15739-15853	15788	0	0	0
15764-15878	15819	0.00667	0.00876	2
15795-15903	15853	0.016	0.01752	4
15820-15928	15878	0.01933	0.0219	5
15854-15953	15903	0.01933	0.0219	5
15879-15978	15928	0.022	0.0219	5
15904-16003	15953	0.018	0.01752	4
15929-16028	15978	0.01467	0.01314	3
15954-16053	16003	0.02333	0.0219	5
15979-16078	16028	0.014	0.01314	3
16004-16103	16053	0.01933	0.01752	4
16029-16128	16078	0.02533	0.0219	5
16054-16153	16103	0.01667	0.01314	3
16079-16178	16128	0.02267	0.01752	4
16104-16203	16153	0.01533	0.01314	3
16129-16228	16178	0.00933	0.00876	2
16154-16253	16203	0.00933	0.00876	2
16179-16278	16228	0.00667	0.00876	2
16204-16303	16253	0.00667	0.00876	2
16229-16328	16278	0.01	0.01314	3
16254-16353	16303	0.01	0.01314	3
16279-16378	16328	0.012	0.01314	3
16304-16403	16353	0.00867	0.00876	2
16329-16431	16378	0.02	0.01752	4
16354-16456	16403	0.02533	0.0219	5
16379-16481	16431	0.026	0.0219	5
16404-16506	16456	0.02933	0.02628	6
16432-16531	16481	0.03	0.03066	7
16457-16556	16506	0.03133	0.03504	8
16482-16581	16531	0.044	0.04818	11
16507-16606	16556	0.044	0.04818	11
16532-16631	16581	0.032	0.03504	8
16557-16656	16606	0.03067	0.03066	7
16582-16681	16631	0.012	0.01314	3
16607-16706	16656	0.00867	0.00876	2
16632-16731	16681	0.01467	0.01314	3
16657-16756	16706	0.016	0.01752	4
16682-16787	16731	0.01933	0.0219	5
16707-16812	16756	0.03067	0.03066	7
16732-16837	16787	0.03	0.03066	7
16757-16862	16812	0.02333	0.0219	5
16788-16887	16837	0.026	0.0219	5
16813-16912	16862	0.01467	0.01314	3
16838-16937	16887	0.01133	0.00876	2
16863-16962	16912	0.02	0.01752	4
16888-16987	16937	0.01733	0.01752	4
16913-17012	16962	0.01733	0.01752	4
16938-17037	16987	0.02667	0.02628	6
16963-17062	17012	0.02133	0.0219	5
16988-17087	17037	0.02467	0.02628	6
17013-17112	17062	0.03933	0.03942	9
17038-17137	17087	0.02467	0.02628	6
17063-17162	17112	0.02133	0.0219	5
17088-17187	17137	0.02333	0.0219	5
17113-17212	17162	0.01733	0.01752	4
17138-17237	17187	0.028	0.02628	6
17163-17262	17212	0.03333	0.03066	7
17188-17287	17237	0.036	0.03066	7
17213-17312	17262	0.02733	0.0219	5
17238-17337	17287	0.01667	0.01314	3
17263-17362	17312	0.01467	0.01314	3
17288-17387	17337	0.01067	0.00876	2
17313-17412	17362	0.01733	0.01752	4
17338-17437	17387	0.02067	0.0219	5
17363-17462	17412	0.026	0.02628	6
17388-17487	17437	0.01867	0.0219	5
17413-17512	17462	0.02067	0.0219	5
17438-17537	17487	0.01733	0.01752	4
17463-17562	17512	0.01467	0.01314	3
17488-17587	17537	0.02067	0.01752	4
17513-17612	17562	0.01733	0.01314	3
17538-17637	17587	0.01733	0.01314	3
17563-17662	17612	0.01133	0.00876	2
17588-17687	17637	0.018	0.01752	4
17613-17712	17662	0.01267	0.01314	3
17638-17737	17687	0.022	0.0219	5
17663-17762	17712	0.02533	0.02628	6
17688-17787	17737	0.018	0.01752	4
17713-17812	17762	0.02467	0.02628	6
17738-17837	17787	0.01867	0.0219	5
17763-17862	17812	0.02667	0.02628	6
17788-17887	17837	0.02467	0.02628	6
17813-17912	17862	0.02867	0.02628	6
17838-17937	17887	0.03067	0.02628	6
17863-17962	17912	0.03067	0.02628	6
17888-17987	17937	0.03067	0.02628	6
17913-18012	17962	0.02	0.01752	4
17938-18037	17987	0.02067	0.01752	4
17963-18062	18012	0.00933	0.00876	2
17988-18087	18037	0.01467	0.01314	3
18013-18112	18062	0.018	0.01752	4
18038-18137	18087	0.01867	0.0219	5
18063-18162	18112	0.03067	0.03066	7
18088-18187	18137	0.028	0.02628	6
18113-18212	18162	0.03	0.02628	6
18138-18237	18187	0.02333	0.01752	4
18163-18262	18212	0.01467	0.01314	3
18188-18287	18237	0.00867	0.00876	2
18213-18312	18262	0.01533	0.01752	4
18238-18337	18287	0.01533	0.01752	4
18263-18362	18312	0.012	0.01314	3
18288-18387	18337	0.01867	0.0219	5
18313-18412	18362	0.01	0.01314	3
18338-18437	18387	0.01	0.01314	3
18363-18462	18412	0.016	0.01752	4
18388-18487	18437	0.01867	0.01752	4
18413-18512	18462	0.01533	0.01314	3
18438-18537	18487	0.03133	0.02628	6
18463-18562	18512	0.02533	0.0219	5
18488-18587	18537	0.016	0.01314	3
18513-18612	18562	0.022	0.01752	4
18538-18637	18587	0.01533	0.01314	3
18563-18662	18612	0.01533	0.01314	3
18588-18687	18637	0.01867	0.01752	4
18613-18712	18662	0.01867	0.01752	4
18638-18737	18687	0.02067	0.01752	4
18663-18762	18712	0.02067	0.01752	4
18688-18787	18737	0.032	0.02628	6
18713-18812	18762	0.026	0.0219	5
18738-18837	18787	0.01467	0.01314	3
18763-18862	18812	0.02067	0.01752	4
18788-18887	18837	0.006	0.00438	1
18813-18912	18862	0.01467	0.01314	3
18838-18937	18887	0.018	0.01752	4
18863-18962	18912	0.018	0.01752	4
18888-18987	18937	0.03667	0.03504	8
18913-19012	18962	0.03733	0.03504	8
18938-19037	18987	0.034	0.03066	7
18963-19062	19012	0.03333	0.03066	7
18988-19087	19037	0.01467	0.01314	3
19013-19112	19062	0.01467	0.01314	3
19038-19137	19087	0.018	0.01752	4
19063-19162	19112	0.01933	0.0219	5
19088-19187	19137	0.02667	0.02628	6
19113-19212	19162	0.02933	0.03066	7
19138-19237	19187	0.03667	0.03504	8
19163-19262	19212	0.05333	0.0438	10
19188-19287	19237	0.046	0.03942	9
19213-19312	19262	0.03733	0.03066	7
19238-19337	19287	0.03	0.02628	6
19263-19362	19312	0.00667	0.00876	2
19288-19387	19337	0.01	0.01314	3
19313-19412	19362	0.016	0.01752	4
19338-19437	19387	0.018	0.01752	4
19363-19462	19412	0.018	0.01752	4
19388-19487	19437	0.01467	0.01314	3
19413-19512	19462	0.014	0.01314	3
19438-19537	19487	0.012	0.01314	3
19463-19562	19512	0.012	0.01314	3
19488-19587	19537	0.02933	0.02628	6
19513-19612	19562	0.02067	0.01752	4
19538-19637	19587	0.01733	0.01314	3
19563-19662	19612	0.01733	0.01314	3
19588-19687	19637	0.006	0.00438	1
19613-19712	19662	0.01733	0.01314	3
19638-19737	19687	0.01733	0.01314	3
19663-19762	19712	0.01733	0.01314	3
19688-19787	19737	0.01733	0.01314	3
19713-19812	19762	0.006	0.00438	1
19738-19837	19787	0.006	0.00438	1
19763-19862	19812	0.006	0.00438	1
19788-19887	19837	0	0	0
19813-19912	19862	0.006	0.00438	1
19838-19937	19887	0.01267	0.01314	3
19863-19962	19912	0.01267	0.01314	3
19888-19987	19937	0.01267	0.01314	3
19913-20012	19962	0.01267	0.01314	3
19938-20037	19987	0.01867	0.01314	3
19963-20062	20012	0.024	0.01752	4
19988-20087	20037	0.03	0.0219	5
20013-20112	20062	0.03467	0.02628	6
20038-20137	20087	0.022	0.01752	4
20063-20162	20112	0.028	0.0219	5
20088-20187	20137	0.022	0.01752	4
20113-20212	20162	0.01133	0.00876	2
20138-20237	20187	0.01667	0.01314	3
20163-20262	20212	0.00533	0.00438	1
20188-20287	20237	0.00533	0.00438	1
20213-20312	20262	0.00533	0.00438	1
20238-20337	20287	0.00533	0.00438	1
20263-20362	20312	0.00533	0.00438	1
20288-20387	20337	0.00533	0.00438	1
20313-20412	20362	0.00533	0.00438	1
20338-20437	20387	0.01067	0.00876	2
20363-20462	20412	0.01067	0.00876	2
20388-20487	20437	0.01067	0.00876	2
20413-20512	20462	0.01067	0.00876	2
20438-20537	20487	0.00333	0.00438	1
20463-20562	20512	0.00333	0.00438	1
20488-20587	20537	0.00333	0.00438	1
20513-20612	20562	0.00333	0.00438	1
20538-20637	20587	0	0	0
20563-20662	20612	0	0	0
20588-20687	20637	0.00333	0.00438	1
20613-20712	20662	0.00667	0.00876	2
20638-20737	20687	0.00667	0.00876	2
20663-20762	20712	0.012	0.01314	3
20688-20787	20737	0.00867	0.00876	2
20713-20812	20762	0.01733	0.01752	4
20738-20837	20787	0.01733	0.01752	4
20763-20862	20812	0.012	0.01314	3
20788-20887	20837	0.02067	0.0219	5
20813-20912	20862	0.014	0.01314	3
20838-20955	20887	0.01933	0.01752	4
20863-20980	20912	0.028	0.02628	6
20888-21005	20955	0.01933	0.01752	4
20913-21030	20980	0.01733	0.01752	4
20956-21055	21005	0.018	0.01752	4
20981-21080	21030	0.01267	0.01314	3
21006-21105	21055	0.01267	0.01314	3
21031-21130	21080	0.00933	0.00876	2
21056-21155	21105	0.00867	0.00876	2
21081-21180	21130	0.00533	0.00438	1
21106-21205	21155	0.01067	0.00876	2
21131-21230	21180	0.022	0.01752	4
21156-21255	21205	0.01667	0.01314	3
21181-21280	21230	0.022	0.01752	4
21206-21305	21255	0.02867	0.02628	6
21231-21330	21280	0.02067	0.0219	5
21256-21355	21305	0.024	0.02628	6
21281-21380	21330	0.01867	0.0219	5
21306-21405	21355	0.00667	0.00876	2
21331-21430	21380	0.00333	0.00438	1
21356-21455	21405	0	0	0
21381-21480	21430	0	0	0
21406-21505	21455	0.00333	0.00438	1
21431-21530	21480	0.00333	0.00438	1
21456-21555	21505	0.00333	0.00438	1
21481-21580	21530	0.00333	0.00438	1
21506-21605	21555	0.00333	0.00438	1
21531-21630	21580	0.00933	0.00876	2
21556-21655	21605	0.00933	0.00876	2
21581-21680	21630	0.03067	0.02628	6
21606-21705	21655	0.03267	0.02628	6
21631-21730	21680	0.032	0.02628	6
21656-21755	21705	0.056	0.04818	11
21681-21780	21730	0.03467	0.03066	7
21706-21805	21755	0.03267	0.03066	7
21731-21830	21780	0.03067	0.03066	7
21756-21855	21805	0.00667	0.00876	2
21781-21880	21830	0.00667	0.00876	2
21806-21905	21855	0.00333	0.00438	1
21831-21930	21880	0	0	0
21856-21955	21905	0.00933	0.00876	2
21881-21980	21930	0.01467	0.01314	3
21906-22005	21955	0.01467	0.01314	3
21931-22030	21980	0.02	0.01752	4
21956-22055	22005	0.014	0.01314	3
21981-22080	22030	0.012	0.01314	3
22006-22105	22055	0.01533	0.01752	4
22031-22130	22080	0.016	0.01752	4
22056-22155	22105	0.01267	0.01314	3
22081-22180	22130	0.01467	0.01314	3
22106-22205	22155	0.01133	0.00876	2
22131-22230	22180	0.00533	0.00438	1
22156-22255	22205	0.01067	0.00876	2
22181-22280	22230	0.018	0.01314	3
22206-22305	22255	0.02667	0.0219	5
22231-22330	22280	0.02667	0.0219	5
22256-22355	22305	0.02733	0.0219	5
22281-22380	22330	0.024	0.0219	5
22306-22405	22355	0.01533	0.01314	3
22331-22430	22380	0.03133	0.03066	7
22356-22455	22405	0.02533	0.02628	6
22381-22480	22430	0.016	0.01752	4
22406-22505	22455	0.01933	0.0219	5
22431-22530	22480	0.00333	0.00438	1
22456-22555	22505	0.00333	0.00438	1
22481-22580	22530	0.00867	0.00876	2
22506-22605	22555	0.014	0.01314	3
22531-22630	22580	0.014	0.01314	3
22556-22655	22605	0.014	0.01314	3
22581-22680	22630	0.018	0.01752	4
22606-22712	22655	0.02933	0.02628	6
22631-22737	22680	0.02933	0.02628	6
22656-22762	22712	0.03467	0.03066	7
22681-22794	22737	0.036	0.03066	7
22713-22819	22762	0.02133	0.01752	4
22738-22844	22794	0.02133	0.01752	4
22763-22869	22819	0.03067	0.02628	6
22795-22894	22844	0.02533	0.0219	5
22820-22919	22869	0.02667	0.02628	6
22845-22944	22894	0.02667	0.02628	6
22870-22969	22919	0.012	0.01314	3
22895-22994	22944	0.012	0.01314	3
22920-23019	22969	0.00533	0.00438	1
22945-23044	22994	0.01067	0.00876	2
22970-23069	23019	0.026	0.0219	5
22995-23094	23044	0.03267	0.02628	6
23020-23119	23069	0.038	0.03066	7
23045-23144	23094	0.036	0.03066	7
23070-23169	23119	0.02067	0.01752	4
23095-23194	23144	0.00867	0.00876	2
23120-23226	23169	0.014	0.01314	3
23145-23251	23194	0.01667	0.01314	3
23170-23276	23226	0.028	0.0219	5
23195-23301	23251	0.03333	0.02628	6
23227-23326	23276	0.02267	0.01752	4
23252-23351	23301	0.01667	0.01314	3
23277-23376	23326	0.00533	0.00438	1
23302-23401	23351	0	0	0
23327-23426	23376	0.00533	0.00438	1
23352-23451	23401	0.00867	0.00876	2
23377-23476	23426	0.014	0.01314	3
23402-23501	23451	0.01733	0.01752	4
23427-23526	23476	0.012	0.01314	3
23452-23551	23501	0.00867	0.00876	2
23477-23576	23526	0.012	0.01314	3
23502-23601	23551	0.00867	0.00876	2
23527-23626	23576	0.012	0.01314	3
23552-23651	23601	0.01533	0.01752	4
23577-23676	23626	0.012	0.01314	3
23602-23701	23651	0.012	0.01314	3
23627-23726	23676	0.00867	0.00876	2
23652-23751	23701	0.00533	0.00438	1
23677-23776	23726	0	0	0
23702-23801	23751	0	0	0
23727-23826	23776	0	0	0
23752-23851	23801	0.00333	0.00438	1
23777-23876	23826	0.00867	0.00876	2
23802-23901	23851	0.014	0.01314	3
23827-23926	23876	0.01933	0.01752	4
23852-23951	23901	0.016	0.01314	3
23877-23976	23926	0.01067	0.00876	2
23902-24001	23951	0.01133	0.00876	2
23927-24026	23976	0.012	0.00876	2
23952-24051	24001	0.018	0.01314	3
23977-24076	24026	0.02133	0.01752	4
24002-24101	24051	0.01533	0.01314	3
24027-24126	24076	0.00933	0.00876	2
24052-24151	24101	0.00867	0.00876	2
24077-24176	24126	0.016	0.01314	3
24102-24201	24151	0.016	0.01314	3
24127-24226	24176	0.02133	0.01752	4
24152-24251	24201	0.016	0.01314	3
24177-24276	24226	0.00533	0.00438	1
24202-24301	24251	0.014	0.01314	3
24227-24326	24276	0.014	0.01314	3
24252-24351	24301	0.014	0.01314	3
24277-24376	24326	0.014	0.01314	3
24302-24401	24351	0.00533	0.00438	1
24327-24426	24376	0.00333	0.00438	1
24352-24451	24401	0.00933	0.00876	2
24377-24476	24426	0.00933	0.00876	2
24402-24501	24451	0.01267	0.01314	3
24427-24526	24476	0.00933	0.00876	2
24452-24551	24501	0.00333	0.00438	1
24477-24576	24526	0.01533	0.01314	3
24502-24601	24551	0.02067	0.01752	4
24527-24626	24576	0.024	0.0219	5
24552-24651	24601	0.024	0.0219	5
24577-24676	24626	0.01533	0.01752	4
24602-24701	24651	0.00667	0.00876	2
24627-24726	24676	0.00667	0.00876	2
24652-24751	24701	0.01267	0.01314	3
24677-24776	24726	0.00933	0.00876	2
24702-24801	24751	0.00933	0.00876	2
24727-24826	24776	0.006	0.00438	1
24752-24851	24801	0.00933	0.00876	2
24777-24876	24826	0.02067	0.01752	4
24802-24901	24851	0.02067	0.01752	4
24827-24926	24876	0.02067	0.01752	4
24852-24951	24901	0.01133	0.00876	2
24877-24976	24926	0.00667	0.00876	2
24902-25001	24951	0.00667	0.00876	2
24927-25026	24976	0.00667	0.00876	2
24952-25051	25001	0.00667	0.00876	2
24977-25076	25026	0	0	0
25002-25101	25051	0.00333	0.00438	1
25027-25126	25076	0.00933	0.00876	2
25052-25151	25101	0.00933	0.00876	2
25077-25176	25126	0.00933	0.00876	2
25102-25201	25151	0.024	0.01752	4
25127-25226	25176	0.02933	0.0219	5
25152-25251	25201	0.02933	0.0219	5
25177-25276	25226	0.02933	0.0219	5
25202-25301	25251	0.01133	0.00876	2
25227-25326	25276	0	0	0
25252-25351	25301	0	0	0
25277-25376	25326	0	0	0
25302-25401	25351	0	0	0
25327-25426	25376	0	0	0
25352-25451	25401	0.00533	0.00438	1
25377-25476	25426	0.00533	0.00438	1
25402-25501	25451	0.01067	0.00876	2
25427-25526	25476	0.01067	0.00876	2
25452-25551	25501	0.00867	0.00876	2
25477-25576	25526	0.02333	0.0219	5
25502-25607	25551	0.03533	0.03066	7
25527-25632	25576	0.05133	0.04818	11
25552-25657	25607	0.054	0.04818	11
25577-25682	25632	0.03933	0.03504	8
25608-25707	25657	0.02533	0.02628	6
25633-25732	25682	0.00933	0.00876	2
25658-25757	25707	0.00333	0.00438	1
25683-25782	25732	0.00667	0.00876	2
25708-25807	25757	0.00667	0.00876	2
25733-25832	25782	0.01	0.01314	3
25758-25857	25807	0.01533	0.01752	4
25783-25882	25832	0.012	0.01314	3
25808-25907	25857	0.01467	0.01314	3
25833-25932	25882	0.01467	0.01314	3
25858-25957	25907	0.01267	0.01314	3
25883-25982	25932	0.02267	0.02628	6
25908-26007	25957	0.01667	0.0219	5
25933-26032	25982	0.02	0.02628	6
25958-26057	26007	0.01667	0.0219	5
25983-26082	26032	0.00667	0.00876	2
26008-26107	26057	0.00667	0.00876	2
26033-26132	26082	0.00333	0.00438	1
26058-26157	26107	0.00333	0.00438	1
26083-26182	26132	0.00333	0.00438	1
26108-26207	26157	0.00933	0.00876	2
26133-26232	26182	0.006	0.00438	1
26158-26257	26207	0.006	0.00438	1
26183-26282	26232	0.006	0.00438	1
26208-26307	26257	0.00333	0.00438	1
26233-26332	26282	0.00333	0.00438	1
26258-26357	26307	0.012	0.01314	3
26283-26382	26332	0.012	0.01314	3
26308-26407	26357	0.01733	0.01752	4
26333-26432	26382	0.01733	0.01752	4
26358-26457	26407	0.012	0.01314	3
26383-26482	26432	0.012	0.01314	3
26408-26507	26457	0.00867	0.00876	2
26433-26532	26482	0.00867	0.00876	2
26458-26557	26507	0.02133	0.01752	4
26483-26582	26532	0.02133	0.01752	4
26508-26607	26557	0.016	0.01314	3
26533-26632	26582	0.01933	0.01752	4
26558-26657	26607	0.00333	0.00438	1
26583-26682	26632	0.00333	0.00438	1
26608-26707	26657	0.00867	0.00876	2
26633-26732	26682	0.00533	0.00438	1
26658-26757	26707	0.00533	0.00438	1
26683-26782	26732	0.00867	0.00876	2
26708-26807	26757	0.01267	0.01314	3
26733-26832	26782	0.01867	0.01752	4
26758-26857	26807	0.022	0.0219	5
26783-26882	26832	0.024	0.0219	5
26808-26907	26857	0.018	0.01752	4
26833-26932	26882	0.01533	0.01752	4
26858-26957	26907	0.012	0.01314	3
26883-26982	26932	0.02133	0.0219	5
26908-27007	26957	0.02333	0.0219	5
26933-27032	26982	0.03133	0.02628	6
26958-27057	27007	0.042	0.03504	8
26983-27082	27032	0.02733	0.0219	5
27008-27108	27057	0.02733	0.0219	5
27033-27133	27082	0.01933	0.01752	4
27058-27158	27108	0.00867	0.00876	2
27083-27183	27133	0.00867	0.00876	2
27109-27208	27158	0.016	0.01752	4
27134-27233	27183	0.02133	0.0219	5
27159-27274	27208	0.03733	0.03942	9
27184-27308	27233	0.04867	0.04818	11
27209-27335	27274	0.04533	0.0438	10
27234-27360	27308	0.05467	0.05255	12
27275-27499	27335	0.07067	0.07445	17
27309-27524	27360	0.066	0.07445	17
27336-27549	27499	0.07067	0.07883	18
27404-27574	27524	0.06267	0.07445	17
27500-27599	27549	0.03067	0.03504	8
27525-27624	27574	0.024	0.02628	6
27550-27649	27599	0.022	0.0219	5
27575-27674	27624	0.018	0.01314	3
27600-27699	27649	0.018	0.01314	3
27625-27724	27674	0.05267	0.03942	9
27650-27749	27699	0.05867	0.0438	10
27675-27774	27724	0.07	0.05255	12
27700-27799	27749	0.08133	0.06131	14
27725-27831	27774	0.05867	0.04818	11
27750-27856	27799	0.05667	0.04818	11
27775-27881	27831	0.04467	0.03942	9
27800-27910	27856	0.05267	0.04818	11
27832-27935	27881	0.052	0.0438	10
27857-27960	27910	0.036	0.03066	7
27882-27985	27935	0.042	0.03504	8
27911-28010	27960	0.02933	0.02628	6
27936-28051	27985	0.04333	0.03942	9
27961-28076	28010	0.052	0.04818	11
27986-28101	28051	0.04067	0.03942	9
28011-28126	28076	0.034	0.03066	7
28052-28151	28101	0.00867	0.00876	2
28077-28176	28126	0.02867	0.02628	6
28102-28215	28151	0.03733	0.03504	8
28127-28250	28176	0.04667	0.0438	10
28152-28275	28215	0.07333	0.06569	15
28177-28300	28250	0.06467	0.05693	13
28216-28325	28275	0.08333	0.07007	16
28251-28350	28300	0.13333	0.10949	25
28276-28375	28325	0.11533	0.09635	22
28301-28400	28350	0.09867	0.08321	19
28326-28429	28375	0.08267	0.07007	16
28351-28454	28400	0.046	0.0438	10
28376-28492	28429	0.04067	0.03942	9
28401-28517	28454	0.046	0.0438	10
28430-28542	28492	0.03467	0.03504	8
28463-28600	28517	0.02067	0.0219	5
28493-28625	28542	0.01733	0.01752	4
28518-28650	28600	0.012	0.01314	3
28543-28694	28625	0.02267	0.0219	5
28601-28719	28650	0.01733	0.01752	4
28626-28744	28694	0.026	0.02628	6
28651-28769	28719	0.02933	0.03066	7
28695-28794	28744	0.03933	0.03942	9
28720-28820	28769	0.04267	0.0438	10
28745-28845	28794	0.04467	0.0438	10
28770-28870	28820	0.05867	0.05255	12
28795-28895	28845	0.04133	0.03942	9
28821-28920	28870	0.042	0.03504	8
28846-28945	28895	0.03667	0.03066	7
28871-28970	28920	0.02267	0.0219	5
28896-28995	28945	0.01933	0.01752	4
28921-29020	28970	0.012	0.01314	3
28946-29078	28995	0.012	0.01314	3
28971-29103	29020	0.01467	0.01314	3
28996-29128	29078	0.02933	0.02628	6
29021-29153	29103	0.02933	0.02628	6
29079-29183	29128	0.05467	0.0438	10
29104-29290	29153	0.056	0.0438	10
29129-29319	29183	0.05333	0.03942	9
29154-29344	29290	0.05333	0.03942	9
29184-29369	29319	0.04133	0.03504	8
29291-29394	29344	0.04067	0.03942	9
29320-29425	29369	0.04267	0.0438	10
29345-29465	29394	0.05733	0.05693	13
29370-29490	29425	0.05	0.04818	11
29395-29515	29465	0.04867	0.0438	10
29426-29556	29490	0.038	0.03504	8
29466-29581	29515	0.032	0.03066	7
29491-29611	29556	0.02067	0.0219	5
29516-29636	29581	0.026	0.02628	6
29557-29661	29611	0.028	0.02628	6
29582-29693	29636	0.04933	0.04818	11
29612-29718	29661	0.06333	0.06131	14
29637-29743	29693	0.07533	0.07445	17
29662-29772	29718	0.08667	0.09197	21
29694-29797	29743	0.074	0.07445	17
29719-29822	29772	0.06333	0.06569	15
29744-29851	29797	0.046	0.04818	11
29773-29876	29822	0.05067	0.04818	11
29798-29901	29851	0.03667	0.03942	9
29823-29926	29876	0.03333	0.03504	8
29852-29951	29901	0.02467	0.02628	6
29877-29976	29926	0.00333	0.00438	1
29902-30001	29951	0.00867	0.00876	2
29927-30026	29976	0.00867	0.00876	2
29952-30051	30001	0.00867	0.00876	2
29977-30076	30026	0.012	0.01314	3
30002-30101	30051	0.00867	0.00876	2
30027-30126	30076	0.00867	0.00876	2
30052-30151	30101	0.014	0.01314	3
30077-30176	30126	0.014	0.01314	3
30102-30201	30151	0.012	0.01314	3
30127-30226	30176	0.01867	0.0219	5
30152-30257	30201	0.02	0.02628	6
30177-30282	30226	0.02333	0.03066	7
30202-30308	30257	0.03133	0.03504	8
30227-30333	30282	0.03933	0.03942	9
30258-30358	30308	0.038	0.03504	8
30283-30393	30333	0.04067	0.03504	8
30309-30421	30358	0.04533	0.0438	10
30334-30446	30393	0.03667	0.03504	8
30359-30471	30421	0.038	0.03942	9
30397-30503	30446	0.03467	0.03504	8
30422-30528	30471	0.03067	0.03066	7
30447-30553	30503	0.03867	0.03942	9
30472-30578	30528	0.03733	0.03504	8
30504-30617	30553	0.07733	0.07007	16
30529-30642	30578	0.09	0.07883	18
30554-30672	30617	0.092	0.07883	18
30579-30697	30642	0.11533	0.10073	23
30618-30722	30672	0.086	0.07445	17
30643-30747	30697	0.072	0.06131	14
30673-30772	30722	0.07133	0.06569	15
30698-30797	30747	0.054	0.04818	11
30723-30822	30772	0.046	0.0438	10
30748-30847	30797	0.05067	0.05255	12
30773-30872	30822	0.05533	0.05255	12
30798-30903	30847	0.05067	0.05255	12
30823-30979	30872	0.04933	0.04818	11
30848-31004	30903	0.034	0.03066	7
30873-31029	30979	0.014	0.01314	3
30904-31054	31004	0.00733	0.00438	1
30980-31083	31029	0.00533	0.00438	1
31005-31108	31054	0.02267	0.0219	5
31030-31133	31083	0.03467	0.03504	8
31055-31158	31108	0.04533	0.0438	10
31084-31183	31133	0.04	0.03942	9
31109-31208	31158	0.02867	0.02628	6
31134-31233	31183	0.01667	0.01314	3
31159-31258	31208	0.01467	0.01314	3
31184-31283	31233	0.01467	0.01314	3
31209-31308	31258	0.00867	0.00876	2
31234-31333	31283	0.00867	0.00876	2
31259-31358	31308	0	0	0
31284-31383	31333	0	0	0
31309-31408	31358	0.00867	0.00876	2
31334-31434	31383	0.018	0.01752	4
31359-31459	31408	0.02333	0.0219	5
31384-31486	31434	0.02867	0.02628	6
31409-31511	31459	0.02867	0.02628	6
31435-31541	31486	0.02933	0.03066	7
31460-31566	31511	0.03267	0.03504	8
31487-31610	31541	0.05267	0.05255	12
31512-31635	31566	0.04733	0.04818	11
31542-31735	31610	0.04667	0.0438	10
31567-31781	31635	0.06933	0.06131	14
31611-31806	31735	0.06067	0.06131	14
31636-31831	31781	0.068	0.06569	15
31736-31861	31806	0.07133	0.07007	16
31782-31897	31831	0.04333	0.04818	11
31807-31922	31861	0.036	0.03504	8
31832-31953	31897	0.034	0.03504	8
31862-31990	31922	0.03867	0.03942	9
31898-32015	31953	0.04133	0.03942	9
31923-32040	31990	0.03533	0.03504	8
31954-32162	32015	0.044	0.03942	9
31991-32187	32040	0.02667	0.0219	5
32016-32212	32162	0.02933	0.02628	6
32041-32237	32187	0.044	0.03942	9
32163-32262	32212	0.03267	0.03066	7
32188-32287	32237	0.03267	0.03066	7
32213-32312	32262	0.036	0.03504	8
32238-32337	32287	0.03467	0.03066	7
32263-32362	32312	0.03467	0.03066	7
32288-32387	32337	0.03467	0.03066	7
32313-32412	32362	0.026	0.0219	5
32338-32481	32387	0.02067	0.01752	4
32363-32508	32412	0.018	0.01752	4
32388-32533	32481	0.018	0.01752	4
32413-32558	32508	0.026	0.0219	5
32482-32588	32533	0.02	0.01752	4
32509-32613	32558	0.028	0.0219	5
32534-32658	32588	0.038	0.03504	8
32559-32684	32613	0.03267	0.03066	7
32589-32709	32658	0.036	0.03504	8
32614-32734	32684	0.028	0.03066	7
32659-32762	32709	0.02133	0.0219	5
32685-32794	32734	0.02067	0.0219	5
32710-32819	32762	0.01867	0.0219	5
32735-32844	32794	0.01533	0.01752	4
32763-32872	32819	0.03	0.02628	6
32795-32897	32844	0.04333	0.03504	8
32820-32922	32872	0.04333	0.03504	8
32845-32947	32897	0.04867	0.03942	9
32873-32972	32922	0.03933	0.03504	8
32898-33001	32947	0.02933	0.03066	7
32923-33026	32972	0.03333	0.03066	7
32948-33051	33001	0.034	0.03066	7
32973-33181	33026	0.044	0.03942	9
33002-33213	33051	0.03867	0.03504	8
33027-33240	33181	0.034	0.03066	7
33052-33265	33213	0.03467	0.03504	8
33182-33290	33240	0.03933	0.03504	8
33214-33325	33265	0.04733	0.03942	9
33241-33350	33290	0.06333	0.05255	12
33266-33382	33325	0.06	0.04818	11
33291-33407	33350	0.04	0.03504	8
33326-33432	33382	0.04133	0.03942	9
33351-33457	33407	0.02467	0.02628	6
33383-33482	33432	0.02667	0.02628	6
33408-33507	33457	0.03467	0.03066	7
33433-33532	33482	0.03867	0.03066	7
33458-33557	33507	0.03333	0.02628	6
33483-33582	33532	0.046	0.03504	8
33508-33607	33557	0.04067	0.03066	7
33533-33632	33582	0.03	0.0219	5
33558-33657	33607	0.03333	0.02628	6
33583-33682	33632	0.01533	0.01314	3
33608-33707	33657	0.00933	0.00876	2
33633-33732	33682	0.00667	0.00876	2
33658-33757	33707	0.00333	0.00438	1
33683-33782	33732	0.00333	0.00438	1
33708-33807	33757	0.00933	0.00876	2
33733-33832	33782	0.00933	0.00876	2
33758-33857	33807	0.00933	0.00876	2
33783-33882	33832	0.00933	0.00876	2
33808-33907	33857	0.01533	0.01314	3
33833-33932	33882	0.02667	0.0219	5
33858-33957	33907	0.03267	0.02628	6
33883-33982	33932	0.03267	0.02628	6
33908-34007	33957	0.02067	0.01752	4
33933-34032	33982	0.006	0.00438	1
33958-34057	34007	0	0	0
33983-34082	34032	0.00333	0.00438	1
34008-34107	34057	0.00333	0.00438	1
34033-34132	34082	0.00667	0.00876	2
34058-34157	34107	0.00667	0.00876	2
34083-34182	34132	0.00333	0.00438	1
34108-34207	34157	0.00867	0.00876	2
34133-34232	34182	0.00533	0.00438	1
34158-34257	34207	0.00533	0.00438	1
34183-34282	34232	0.00533	0.00438	1
34208-34307	34257	0	0	0
34233-34332	34282	0	0	0
34258-34357	34307	0.00333	0.00438	1
34283-34382	34332	0.00333	0.00438	1
34308-34407	34357	0.00333	0.00438	1
34333-34432	34382	0.00333	0.00438	1
34358-34457	34407	0	0	0
34383-34482	34432	0	0	0
34408-34507	34457	0	0	0
34433-34532	34482	0	0	0
34458-34557	34507	0	0	0
34483-34582	34532	0	0	0
34508-34607	34557	0	0	0
34533-34632	34582	0	0	0
34558-34657	34607	0	0	0
34583-34682	34632	0.006	0.00438	1
34608-34707	34657	0.006	0.00438	1
34633-34732	34682	0.01667	0.01314	3
34658-34757	34707	0.01667	0.01314	3
34683-34782	34732	0.01067	0.00876	2
34708-34807	34757	0.01067	0.00876	2
34733-34832	34782	0	0	0
34758-34857	34807	0.00333	0.00438	1
34783-34882	34832	0.016	0.01314	3
34808-34907	34857	0.016	0.01314	3
34833-34932	34882	0.016	0.01314	3
34858-34957	34907	0.01267	0.00876	2
34883-34982	34932	0	0	0
34908-35007	34957	0.00533	0.00438	1
34933-35032	34982	0.01133	0.00876	2
34958-35057	35007	0.01133	0.00876	2
34983-35082	35032	0.01133	0.00876	2
35008-35107	35057	0.006	0.00438	1
35033-35132	35082	0.00533	0.00438	1
35058-35157	35107	0.01067	0.00876	2
35083-35182	35132	0.01067	0.00876	2
35108-35207	35157	0.014	0.01314	3
35133-35232	35182	0.01733	0.01752	4
35158-35257	35207	0.018	0.01752	4
35183-35282	35232	0.02133	0.0219	5
35208-35307	35257	0.024	0.0219	5
35233-35332	35282	0.01533	0.01314	3
35258-35357	35307	0.00933	0.00876	2
35283-35382	35332	0.006	0.00438	1
35308-35407	35357	0	0	0
35333-35432	35382	0.00533	0.00438	1
35358-35457	35407	0.00533	0.00438	1
35383-35482	35432	0.00533	0.00438	1
35408-35507	35457	0.00867	0.00876	2
35433-35532	35482	0.00333	0.00438	1
35458-35557	35507	0.00333	0.00438	1
35483-35582	35532	0.00333	0.00438	1
35508-35607	35557	0	0	0
35533-35632	35582	0.006	0.00438	1
35558-35657	35607	0.012	0.00876	2
35583-35682	35632	0.012	0.00876	2
35608-35707	35657	0.012	0.00876	2
35633-35732	35682	0.006	0.00438	1
35658-35757	35707	0	0	0
35683-35782	35732	0.006	0.00438	1
35708-35807	35757	0.012	0.00876	2
35733-35832	35782	0.012	0.00876	2
35758-35857	35807	0.012	0.00876	2
35783-35882	35832	0.006	0.00438	1
35808-35907	35857	0.006	0.00438	1
35833-35932	35882	0.006	0.00438	1
35858-35957	35907	0.006	0.00438	1
35883-35982	35932	0.012	0.00876	2
35908-36007	35957	0.006	0.00438	1
35933-36032	35982	0.006	0.00438	1
35958-36057	36007	0.01733	0.01314	3
35983-36082	36032	0.026	0.0219	5
36008-36112	36057	0.026	0.0219	5
36033-36139	36082	0.02933	0.02628	6
36058-36164	36112	0.02467	0.02628	6
36083-36189	36139	0.02467	0.02628	6
36113-36224	36164	0.02467	0.02628	6
36140-36249	36189	0.02133	0.0219	5
36165-36279	36224	0.01467	0.01314	3
36190-36304	36249	0	0	0
36225-36329	36279	0	0	0
36250-36354	36304	0.00333	0.00438	1
36280-36379	36329	0.012	0.01314	3
36305-36404	36354	0.026	0.02628	6
36330-36429	36379	0.03533	0.03504	8
36355-36458	36404	0.04067	0.03942	9
36380-36483	36429	0.04333	0.03942	9
36405-36508	36458	0.03467	0.03066	7
36430-36539	36483	0.03467	0.03066	7
36459-36564	36508	0.03133	0.02628	6
36484-36590	36539	0.02867	0.02628	6
36509-36615	36564	0.03	0.03066	7
36540-36640	36590	0.02067	0.0219	5
36565-36665	36615	0.01533	0.01752	4
36591-36690	36640	0.012	0.01314	3
36616-36715	36665	0.00533	0.00438	1
36641-36740	36690	0.00867	0.00876	2
36666-36765	36715	0.00867	0.00876	2
36691-36790	36740	0.00333	0.00438	1
36716-36815	36765	0.00933	0.00876	2
36741-36840	36790	0.006	0.00438	1
36766-36865	36815	0.018	0.01752	4
36791-36897	36840	0.032	0.03066	7
36816-36922	36865	0.02933	0.03066	7
36841-36947	36897	0.044	0.0438	10
36866-36974	36922	0.032	0.03066	7
36898-37004	36947	0.04	0.03504	8
36923-37035	36974	0.05667	0.04818	11
36948-37060	37004	0.042	0.03504	8
36975-37085	37035	0.058	0.04818	11
37005-37110	37060	0.036	0.03066	7
37036-37135	37085	0.02933	0.0219	5
37061-37160	37110	0.02933	0.0219	5
37086-37185	37135	0.01333	0.00876	2
37111-37210	37160	0.01333	0.00876	2
37136-37235	37185	0.00867	0.00876	2
37161-37260	37210	0.01933	0.01752	4
37186-37290	37235	0.04133	0.03942	9
37211-37320	37260	0.054	0.05255	12
37236-37345	37290	0.04533	0.0438	10
37261-37370	37320	0.03467	0.03504	8
37291-37395	37345	0.01267	0.01314	3
37321-37420	37370	0.00533	0.00438	1
37346-37445	37395	0.02533	0.0219	5
37371-37470	37420	0.04867	0.03942	9
37396-37495	37445	0.054	0.0438	10
37421-37520	37470	0.052	0.0438	10
37446-37545	37495	0.032	0.02628	6
37471-37576	37520	0.02	0.01752	4
37496-37601	37545	0.01467	0.01314	3
37521-37626	37576	0.01133	0.00876	2
37546-37651	37601	0.01133	0.00876	2
37577-37676	37626	0.00533	0.00438	1
37602-37701	37651	0.00533	0.00438	1
37627-37726	37676	0.00533	0.00438	1
37652-37751	37701	0.00533	0.00438	1
37677-37776	37726	0.00333	0.00438	1
37702-37801	37751	0.00333	0.00438	1
37727-37826	37776	0.00333	0.00438	1
37752-37851	37801	0.012	0.01314	3
37777-37876	37826	0.00867	0.00876	2
37802-37901	37851	0.01533	0.01752	4
37827-37926	37876	0.02067	0.0219	5
37852-37951	37901	0.02333	0.0219	5
37877-37976	37926	0.05067	0.0438	10
37902-38001	37951	0.05333	0.0438	10
37927-38026	37976	0.048	0.03942	9
37952-38051	38001	0.03667	0.03066	7
37977-38076	38026	0.00933	0.00876	2
38002-38101	38051	0.00333	0.00438	1
38027-38126	38076	0.00333	0.00438	1
38052-38151	38101	0.01	0.01314	3
38077-38176	38126	0.01	0.01314	3
38102-38201	38151	0.00667	0.00876	2
38127-38226	38176	0.00667	0.00876	2
38152-38251	38201	0	0	0
38177-38276	38226	0	0	0
38202-38301	38251	0	0	0
38227-38326	38276	0	0	0
38252-38351	38301	0	0	0
38277-38376	38326	0.00333	0.00438	1
38302-38401	38351	0.00333	0.00438	1
38327-38426	38376	0.00333	0.00438	1
38352-38451	38401	0.00333	0.00438	1
38377-38476	38426	0	0	0
38402-38501	38451	0	0	0
38427-38526	38476	0	0	0
38452-38551	38501	0.01133	0.00876	2
38477-38576	38526	0.01133	0.00876	2
38502-38601	38551	0.01133	0.00876	2
38527-38626	38576	0.01467	0.01314	3
38552-38651	38601	0.00333	0.00438	1
38577-38676	38626	0.00333	0.00438	1
38602-38701	38651	0.00333	0.00438	1
38627-38726	38676	0.01067	0.00876	2
38652-38751	38701	0.01933	0.01752	4
38677-38776	38726	0.01933	0.01752	4
38702-38801	38751	0.01933	0.01752	4
38727-38826	38776	0.012	0.01314	3
38752-38851	38801	0.00333	0.00438	1
38777-38876	38826	0.00333	0.00438	1
38802-38901	38851	0.00333	0.00438	1
38827-38926	38876	0	0	0
38852-38951	38901	0.00533	0.00438	1
38877-38976	38926	0.00533	0.00438	1
38902-39001	38951	0.00533	0.00438	1
38927-39026	38976	0.00533	0.00438	1
38952-39051	39001	0	0	0
38977-39076	39026	0.00333	0.00438	1
39002-39101	39051	0.00333	0.00438	1
39027-39126	39076	0.00333	0.00438	1
39052-39151	39101	0.00333	0.00438	1
39077-39176	39126	0	0	0
39102-39201	39151	0	0	0
39127-39226	39176	0.00333	0.00438	1
39152-39251	39201	0.00867	0.00876	2
39177-39276	39226	0.00867	0.00876	2
39202-39301	39251	0.00867	0.00876	2
39227-39326	39276	0.00867	0.00876	2
39252-39351	39301	0.014	0.01314	3
39277-39376	39326	0.01933	0.01752	4
39302-39401	39351	0.02267	0.0219	5
39327-39426	39376	0.02267	0.0219	5
39352-39451	39401	0.012	0.01314	3
39377-39476	39426	0.01267	0.01314	3
39402-39501	39451	0.00933	0.00876	2
39427-39526	39476	0.006	0.00438	1
39452-39551	39501	0.012	0.00876	2
39477-39576	39526	0.006	0.00438	1
39502-39601	39551	0.01133	0.00876	2
39527-39626	39576	0.018	0.01752	4
39552-39651	39601	0.012	0.01314	3
39577-39676	39626	0.012	0.01314	3
39602-39701	39651	0.00667	0.00876	2
39627-39726	39676	0	0	0
39652-39751	39701	0.00333	0.00438	1
39677-39776	39726	0.00333	0.00438	1
39702-39801	39751	0.01467	0.01314	3
39727-39826	39776	0.01467	0.01314	3
39752-39851	39801	0.02267	0.01752	4
39777-39876	39826	0.028	0.0219	5
39802-39901	39851	0.02733	0.0219	5
39827-39926	39876	0.02733	0.0219	5
39852-39951	39901	0.01933	0.01752	4
39877-39976	39926	0.014	0.01314	3
39902-40001	39951	0.00333	0.00438	1
39927-40026	39976	0.00933	0.00876	2
39952-40051	40001	0.006	0.00438	1
39977-40076	40026	0.006	0.00438	1
40002-40101	40051	0.006	0.00438	1
40027-40126	40076	0	0	0
40052-40151	40101	0.00333	0.00438	1
40077-40176	40126	0.00333	0.00438	1
40102-40201	40151	0.00333	0.00438	1
40127-40226	40176	0.00333	0.00438	1
40152-40251	40201	0	0	0
40177-40276	40226	0	0	0
40202-40301	40251	0	0	0
40227-40326	40276	0	0	0
40252-40351	40301	0	0	0
40277-40376	40326	0	0	0
40302-40401	40351	0	0	0
40327-40426	40376	0.00933	0.00876	2
40352-40451	40401	0.01533	0.01314	3
40377-40476	40426	0.02133	0.01752	4
40402-40501	40451	0.02133	0.01752	4
40427-40526	40476	0.012	0.00876	2
40452-40551	40501	0.006	0.00438	1
40477-40576	40526	0.00867	0.00876	2
40502-40601	40551	0.00867	0.00876	2
40527-40626	40576	0.01467	0.01314	3
40552-40651	40601	0.01467	0.01314	3
40577-40676	40626	0.01267	0.01314	3
40602-40701	40651	0.018	0.01752	4
40627-40726	40676	0.01733	0.01752	4
40652-40751	40701	0.01733	0.01752	4
40677-40776	40726	0.01067	0.00876	2
40702-40801	40751	0.01067	0.00876	2
40727-40826	40776	0.00533	0.00438	1
40752-40851	40801	0.00867	0.00876	2
40777-40876	40826	0.02	0.01752	4
40802-40901	40851	0.02133	0.0219	5
40827-40926	40876	0.02667	0.02628	6
40852-40951	40901	0.03067	0.02628	6
40877-40976	40926	0.01933	0.01752	4
40902-41001	40951	0.01267	0.00876	2
40927-41026	40976	0.00733	0.00438	1
40952-41051	41001	0	0	0
40977-41076	41026	0.006	0.00438	1
41002-41101	41051	0.01533	0.01314	3
41027-41126	41076	0.01533	0.01314	3
41052-41151	41101	0.01533	0.01314	3
41077-41176	41126	0.00933	0.00876	2
41102-41201	41151	0.00533	0.00438	1
41127-41226	41176	0.00533	0.00438	1
41152-41251	41201	0.00533	0.00438	1
41177-41276	41226	0.00533	0.00438	1
41202-41301	41251	0	0	0
41227-41326	41276	0	0	0
41252-41351	41301	0	0	0
41277-41376	41326	0.00533	0.00438	1
41302-41401	41351	0.00533	0.00438	1
41327-41426	41376	0.00533	0.00438	1
41352-41451	41401	0.00533	0.00438	1
41377-41476	41426	0	0	0
41402-41501	41451	0.00533	0.00438	1
41427-41526	41476	0.00533	0.00438	1
41452-41551	41501	0.00533	0.00438	1
41477-41576	41526	0.01133	0.00876	2
41502-41601	41551	0.00933	0.00876	2
41527-41626	41576	0.01267	0.01314	3
41552-41651	41601	0.01267	0.01314	3
41577-41676	41626	0.01533	0.01752	4
41602-41701	41651	0.01933	0.01752	4
41627-41726	41676	0.016	0.01314	3
41652-41751	41701	0.016	0.01314	3
41677-41776	41726	0.01067	0.00876	2
41702-41801	41751	0.00333	0.00438	1
41727-41826	41776	0.00333	0.00438	1
41752-41851	41801	0.00333	0.00438	1
41777-41876	41826	0	0	0
41802-41901	41851	0.01067	0.00876	2
41827-41926	41876	0.016	0.01314	3
41852-41951	41901	0.016	0.01314	3
41877-41976	41926	0.016	0.01314	3
41902-42001	41951	0.00533	0.00438	1
41927-42026	41976	0.00533	0.00438	1
41952-42051	42001	0.00533	0.00438	1
41977-42076	42026	0.016	0.01314	3
42002-42101	42051	0.01933	0.01752	4
42027-42126	42076	0.02267	0.0219	5
42052-42151	42101	0.028	0.02628	6
42077-42176	42126	0.01733	0.01752	4
42102-42201	42151	0.014	0.01314	3
42127-42226	42176	0.00533	0.00438	1
42152-42251	42201	0.00333	0.00438	1
42177-42276	42226	0.00333	0.00438	1
42202-42301	42251	0.00333	0.00438	1
42227-42326	42276	0.00333	0.00438	1
42252-42351	42301	0	0	0
42277-42376	42326	0	0	0
42302-42401	42351	0.00333	0.00438	1
42327-42426	42376	0.00867	0.00876	2
42352-42451	42401	0.00867	0.00876	2
42377-42476	42426	0.00867	0.00876	2
42402-42501	42451	0.00533	0.00438	1
42427-42526	42476	0	0	0
42452-42551	42501	0	0	0
42477-42577	42526	0.03	0.02628	6
42502-42611	42551	0.06733	0.05693	13
42527-42636	42577	0.06733	0.05693	13
42552-42661	42611	0.07667	0.06569	15
42578-42686	42636	0.04667	0.03942	9
42612-42711	42661	0.01267	0.01314	3
42637-42736	42686	0.03	0.03066	7
42662-42761	42711	0.024	0.02628	6
42687-42786	42736	0.02733	0.03066	7
42712-42997	42761	0.02733	0.03066	7
42737-43034	42786	0.02267	0.0219	5
42762-43059	42997	0.02533	0.0219	5
42787-43089	43034	0.022	0.01752	4
42998-43114	43059	0.028	0.0219	5
43035-43182	43089	0.03733	0.03066	7
43060-43207	43114	0.03467	0.03066	7
43090-43232	43182	0.03467	0.03066	7
43115-43257	43207	0.02533	0.0219	5
43183-43282	43232	0.00333	0.00438	1
43208-43307	43257	0.00333	0.00438	1
43233-43332	43282	0.014	0.01314	3
43258-43357	43307	0.01733	0.01752	4
43283-43382	43332	0.02333	0.0219	5
43308-43407	43357	0.02	0.01752	4
43333-43432	43382	0.01467	0.01314	3
43358-43463	43407	0.01133	0.00876	2
43383-43488	43432	0.01133	0.00876	2
43408-43513	43463	0.02267	0.01752	4
43433-43538	43488	0.01733	0.01314	3
43464-43564	43513	0.01733	0.01314	3
43489-43589	43538	0.01667	0.01314	3
43514-43615	43564	0.00533	0.00438	1
43539-43640	43589	0.01067	0.00876	2
43565-43671	43615	0.02467	0.0219	5
43590-43696	43640	0.03267	0.02628	6
43616-43721	43671	0.03267	0.02628	6
43641-43746	43696	0.034	0.03066	7
43672-43771	43721	0.02	0.01752	4
43697-43796	43746	0.01533	0.01752	4
43722-43821	43771	0.026	0.02628	6
43747-43846	43796	0.02267	0.0219	5
43772-43871	43821	0.026	0.02628	6
43797-43896	43846	0.02267	0.0219	5
43822-43921	43871	0.012	0.01314	3
43847-43946	43896	0.00867	0.00876	2
43872-43971	43921	0.00533	0.00438	1
43897-43996	43946	0.00933	0.00876	2
43922-44021	43971	0.01267	0.01314	3
43947-44046	43996	0.01267	0.01314	3
43972-44071	44021	0.01267	0.01314	3
43997-44096	44046	0.00333	0.00438	1
44022-44121	44071	0	0	0
44047-44146	44096	0	0	0
44072-44171	44121	0	0	0
44097-44196	44146	0	0	0
44122-44221	44171	0.00533	0.00438	1
44147-44246	44196	0.00867	0.00876	2
44172-44271	44221	0.00867	0.00876	2
44197-44296	44246	0.00867	0.00876	2
44222-44321	44271	0.00867	0.00876	2
44247-44346	44296	0.00533	0.00438	1
44272-44371	44321	0.00867	0.00876	2
44297-44396	44346	0.00867	0.00876	2
44322-44421	44371	0.00667	0.00876	2
44347-44446	44396	0.01533	0.01752	4
44372-44471	44421	0.01533	0.01752	4
44397-44496	44446	0.02067	0.0219	5
44422-44526	44471	0.02067	0.0219	5
44447-44551	44496	0.012	0.01314	3
44472-44576	44526	0.01467	0.01314	3
44497-44601	44551	0.01533	0.01314	3
44527-44626	44576	0.01867	0.01752	4
44552-44651	44601	0.024	0.0219	5
44577-44676	44626	0.02133	0.0219	5
44602-44701	44651	0.01533	0.01752	4
44627-44726	44676	0.00867	0.00876	2
44652-44751	44701	0.01467	0.01314	3
44677-44776	44726	0.01133	0.00876	2
44702-44805	44751	0.01133	0.00876	2
44727-44830	44776	0.01133	0.00876	2
44752-44855	44805	0	0	0
44781-44880	44830	0.01467	0.01314	3
44806-44905	44855	0.026	0.0219	5
44831-44935	44880	0.03733	0.03066	7
44856-44960	44905	0.046	0.03942	9
44881-44985	44935	0.04	0.03504	8
44906-45010	44960	0.02867	0.02628	6
44936-45035	44985	0.01733	0.01752	4
44961-45060	45010	0.00867	0.00876	2
44986-45085	45035	0	0	0
45011-45110	45060	0	0	0
45036-45135	45085	0.00667	0.00876	2
45061-45160	45110	0.012	0.01314	3
45086-45185	45135	0.026	0.02628	6
45111-45210	45160	0.026	0.02628	6
45136-45240	45185	0.03533	0.03066	7
45161-45265	45210	0.03933	0.03504	8
45186-45290	45240	0.03067	0.02628	6
45211-45315	45265	0.04267	0.03504	8
45241-45340	45290	0.04267	0.03504	8
45266-45369	45315	0.04267	0.03504	8
45291-45394	45340	0.052	0.0438	10
45316-45426	45369	0.04333	0.03942	9
45341-45451	45394	0.02733	0.02628	6
45370-45476	45426	0.03267	0.03066	7
45395-45501	45451	0.034	0.03504	8
45427-45526	45476	0.03933	0.03942	9
45452-45551	45501	0.04533	0.0438	10
45477-45576	45526	0.03067	0.03066	7
45502-45601	45551	0.018	0.01752	4
45527-45626	45576	0.01267	0.01314	3
45552-45651	45601	0.00667	0.00876	2
45577-45676	45626	0.01	0.01314	3
45602-45701	45651	0.022	0.0219	5
45627-45726	45676	0.028	0.02628	6
45652-45751	45701	0.028	0.02628	6
45677-45777	45726	0.03333	0.03066	7
45702-45802	45751	0.02333	0.0219	5
45727-45832	45777	0.02067	0.0219	5
45752-45857	45802	0.026	0.02628	6
45778-45882	45832	0.02267	0.0219	5
45803-45907	45857	0.01733	0.01752	4
45833-45932	45882	0.01067	0.00876	2
45858-45957	45907	0.00533	0.00438	1
45883-45982	45932	0.006	0.00438	1
45908-46007	45957	0.006	0.00438	1
45933-46032	45982	0.006	0.00438	1
45958-46057	46007	0.006	0.00438	1
45983-46082	46032	0.01133	0.00876	2
46008-46107	46057	0.022	0.01752	4
46033-46132	46082	0.022	0.01752	4
46058-46157	46107	0.022	0.01752	4
46083-46182	46132	0.01067	0.00876	2
46108-46207	46157	0.00667	0.00876	2
46133-46232	46182	0.012	0.01314	3
46158-46257	46207	0.01733	0.01752	4
46183-46282	46232	0.01733	0.01752	4
46208-46307	46257	0.016	0.01314	3
46233-46332	46282	0.01067	0.00876	2
46258-46357	46307	0.00867	0.00876	2
46283-46382	46332	0.00867	0.00876	2
46308-46407	46357	0.00333	0.00438	1
46333-46432	46382	0.012	0.01314	3
46358-46457	46407	0.00867	0.00876	2
46383-46482	46432	0.02	0.01752	4
46408-46507	46457	0.02	0.01752	4
46433-46532	46482	0.01133	0.00876	2
46458-46557	46507	0.01733	0.01314	3
46483-46602	46532	0.01933	0.01314	3
46508-46658	46557	0.044	0.03504	8
46533-46683	46602	0.06733	0.05693	13
46558-46719	46658	0.07333	0.06569	15
46603-46751	46683	0.06333	0.06131	14
46659-46797	46719	0.04733	0.04818	11
46684-46822	46751	0.03533	0.03504	8
46720-46859	46797	0.04733	0.03942	9
46752-46888	46822	0.04933	0.03942	9
46798-46913	46859	0.05133	0.03942	9
46831-46951	46888	0.04867	0.03942	9
46860-46977	46913	0.04933	0.04818	11
46889-47002	46951	0.05	0.04818	11
46914-47027	46977	0.048	0.04818	11
46952-47052	47002	0.03933	0.03942	9
46978-47077	47027	0.01467	0.01314	3
47003-47102	47052	0.00867	0.00876	2
47028-47127	47077	0.00933	0.00876	2
47053-47177	47102	0.044	0.03504	8
47078-47202	47127	0.054	0.04818	11
47103-47243	47177	0.06533	0.05693	13
47128-47268	47202	0.07067	0.06131	14
47178-47297	47243	0.05933	0.05255	12
47203-47322	47268	0.08067	0.06569	15
47244-47348	47297	0.07533	0.06131	14
47269-47383	47322	0.08467	0.07445	17
47298-47408	47348	0.08933	0.07883	18
47323-47434	47383	0.06667	0.06131	14
47349-47475	47408	0.066	0.06131	14
47384-47500	47434	0.042	0.03504	8
47409-47525	47475	0.03	0.02628	6
47435-47557	47500	0.054	0.04818	11
47476-47603	47525	0.07933	0.07007	16
47501-47628	47557	0.09533	0.08759	20
47526-47681	47603	0.08267	0.07883	18
47558-47706	47628	0.05	0.04818	11
47604-47740	47681	0.02267	0.02628	6
47629-47765	47706	0.016	0.01752	4
47682-47790	47740	0.01933	0.0219	5
47716-47815	47765	0.01933	0.0219	5
47741-47840	47790	0.01933	0.0219	5
47766-47865	47815	0.01867	0.0219	5
47791-47890	47840	0.026	0.02628	6
47816-47916	47865	0.026	0.02628	6
47841-47941	47890	0.04	0.03942	9
47866-47978	47916	0.03667	0.03504	8
47891-48011	47941	0.04267	0.03942	9
47917-48036	47978	0.048	0.0438	10
47942-48061	48011	0.034	0.03066	7
47979-48086	48036	0.02867	0.02628	6
48012-48111	48061	0.00867	0.00876	2
48037-48136	48086	0.00333	0.00438	1
48062-48161	48111	0	0	0
48087-48186	48136	0.00867	0.00876	2
48112-48211	48161	0.01733	0.01752	4
48137-48236	48186	0.02733	0.03066	7
48162-48261	48211	0.02733	0.03066	7
48187-48286	48236	0.01867	0.0219	5
48212-48311	48261	0.03533	0.03942	9
48237-48338	48286	0.02533	0.02628	6
48262-48399	48311	0.03467	0.03504	8
48287-48431	48338	0.05067	0.05255	12
48312-48456	48399	0.03867	0.0438	10
48339-48482	48431	0.04933	0.05255	12
48400-48514	48456	0.046	0.04818	11
48432-48539	48482	0.04467	0.0438	10
48457-48564	48514	0.03133	0.02628	6
48483-48589	48539	0.02067	0.01752	4
48515-48614	48564	0.01467	0.01314	3
48540-48639	48589	0	0	0
48565-48664	48614	0	0	0
48590-48689	48639	0.01467	0.01314	3
48615-48721	48664	0.018	0.01752	4
48640-48746	48689	0.02667	0.02628	6
48665-48771	48721	0.04333	0.03942	9
48690-48802	48746	0.03467	0.03066	7
48722-48828	48771	0.038	0.03504	8
48747-48853	48802	0.02933	0.02628	6
48772-48878	48828	0.02133	0.0219	5
48803-48903	48853	0.026	0.02628	6
48829-48932	48878	0.026	0.02628	6
48854-48957	48903	0.046	0.0438	10
48879-48995	48932	0.04067	0.03942	9
48904-49021	48957	0.044	0.0438	10
48933-49046	48995	0.058	0.05255	12
48958-49071	49021	0.038	0.03504	8
48996-49096	49046	0.03467	0.03066	7
49022-49121	49071	0.02067	0.01752	4
49047-49146	49096	0	0	0
49072-49171	49121	0.00333	0.00438	1
49097-49196	49146	0.00933	0.00876	2
49122-49228	49171	0.01267	0.01314	3
49147-49253	49196	0.01267	0.01314	3
49172-49279	49228	0.03733	0.03066	7
49197-49305	49253	0.04333	0.03504	8
49229-49330	49279	0.05133	0.03942	9
49254-49406	49305	0.06533	0.05255	12
49280-49431	49330	0.04333	0.03504	8
49306-49456	49406	0.046	0.03942	9
49331-49481	49431	0.04933	0.0438	10
49407-49506	49456	0.04467	0.03942	9
49432-49531	49481	0.04867	0.04818	11
49457-49556	49506	0.03933	0.03942	9
49482-49581	49531	0.02467	0.02628	6
49507-49606	49556	0.02067	0.0219	5
49532-49631	49581	0.01933	0.01752	4
49557-49656	49606	0.026	0.02628	6
49582-49727	49631	0.03133	0.03066	7
49607-49758	49656	0.03133	0.03066	7
49632-49783	49727	0.028	0.02628	6
49657-49808	49758	0.016	0.01314	3
49728-49833	49783	0.01067	0.00876	2
49759-49858	49808	0.00533	0.00438	1
49784-49883	49833	0	0	0
49809-49908	49858	0.00333	0.00438	1
49834-49933	49883	0.00333	0.00438	1
49859-49958	49908	0.00333	0.00438	1
49884-49983	49933	0.01	0.01314	3
49909-50008	49958	0.00667	0.00876	2
49934-50033	49983	0.01	0.01314	3
49959-50058	50008	0.01333	0.01752	4
49984-50083	50033	0.01	0.01314	3
50009-50108	50058	0.01	0.01314	3
50034-50133	50083	0.012	0.01314	3
50059-50158	50108	0.00867	0.00876	2
50084-50183	50133	0.01133	0.00876	2
50109-50208	50158	0.01667	0.01314	3
50134-50233	50183	0.01133	0.00876	2
50159-50258	50208	0.01133	0.00876	2
50184-50284	50233	0.00867	0.00876	2
50209-50309	50258	0.012	0.01314	3
50234-50334	50284	0.02667	0.02628	6
50259-50360	50309	0.052	0.04818	11
50285-50385	50334	0.06067	0.05693	13
50310-50413	50360	0.06067	0.05693	13
50335-50438	50385	0.05133	0.04818	11
50361-50463	50413	0.026	0.02628	6
50386-50488	50438	0.014	0.01314	3
50414-50513	50463	0.016	0.01314	3
50439-50538	50488	0.014	0.01314	3
50464-50563	50513	0.01733	0.01752	4
50489-50588	50538	0.02267	0.0219	5
50514-50613	50563	0.01733	0.01752	4
50539-50638	50588	0.02	0.01752	4
50564-50663	50613	0.01667	0.01314	3
50589-50688	50638	0.01467	0.01314	3
50614-50713	50663	0.00933	0.00876	2
50639-50738	50688	0.00333	0.00438	1
50664-50763	50713	0.00933	0.00876	2
50689-50788	50738	0.006	0.00438	1
50714-50813	50763	0.006	0.00438	1
50739-50838	50788	0.012	0.00876	2
50764-50863	50813	0.00933	0.00876	2
50789-50888	50838	0.01467	0.01314	3
50814-50913	50863	0.01467	0.01314	3
50839-50938	50888	0.014	0.01314	3
50864-50963	50913	0.014	0.01314	3
50889-50988	50938	0.00867	0.00876	2
50914-51013	50963	0.02067	0.0219	5
50939-51038	50988	0.01533	0.01752	4
50964-51063	51013	0.018	0.01752	4
50989-51090	51038	0.02133	0.0219	5
51014-51115	51063	0.00933	0.00876	2
51039-51140	51090	0.01267	0.01314	3
51064-51165	51115	0.01533	0.01752	4
51091-51190	51140	0.018	0.01752	4
51116-51215	51165	0.024	0.0219	5
51141-51240	51190	0.02067	0.01752	4
51166-51265	51215	0.012	0.00876	2
51191-51290	51240	0.00933	0.00876	2
51216-51315	51265	0.00933	0.00876	2
51241-51340	51290	0.00933	0.00876	2
51266-51365	51315	0.00933	0.00876	2
51291-51390	51340	0.01733	0.01314	3
51316-51415	51365	0.01133	0.00876	2
51341-51440	51390	0.01133	0.00876	2
51366-51465	51415	0.01667	0.01314	3
51391-51490	51440	0.00533	0.00438	1
51416-51515	51465	0.02133	0.0219	5
51441-51540	51490	0.03	0.03066	7
51466-51565	51515	0.028	0.03066	7
51491-51590	51540	0.03733	0.03942	9
51516-51615	51565	0.03533	0.03504	8
51541-51640	51590	0.03733	0.03504	8
51566-51673	51615	0.05933	0.05255	12
51591-51717	51640	0.06933	0.06131	14
51616-51749	51673	0.07667	0.06569	15
51641-51776	51717	0.07533	0.06569	15
51674-51838	51749	0.088	0.07445	17
51718-51863	51776	0.072	0.06131	14
51750-51909	51838	0.11933	0.10949	25
51777-51934	51863	0.13667	0.12263	28
51839-51970	51909	0.11933	0.11387	26
51864-52076	51934	0.132	0.12263	28
51910-52101	51970	0.06933	0.06131	14
51935-52126	52076	0.04267	0.03942	9
51971-52151	52101	0.02533	0.0219	5
52077-52177	52126	0.01267	0.01314	3
52102-52202	52151	0.01533	0.01752	4
52127-52227	52177	0.024	0.02628	6
52152-52252	52202	0.02067	0.0219	5
52178-52277	52227	0.02067	0.0219	5
52203-52302	52252	0.012	0.01314	3
52228-52328	52277	0.00333	0.00438	1
52253-52353	52302	0.00667	0.00876	2
52278-52378	52328	0.00933	0.00876	2
52303-52403	52353	0.02067	0.01752	4
52329-52428	52378	0.02933	0.02628	6
52354-52453	52403	0.038	0.03066	7
52379-52478	52428	0.032	0.02628	6
52404-52503	52453	0.024	0.0219	5
52429-52528	52478	0.02067	0.01752	4
52454-52553	52503	0.01733	0.01752	4
52479-52578	52528	0.01733	0.01752	4
52504-52603	52553	0.01733	0.01752	4
52529-52628	52578	0.012	0.01314	3
52554-52653	52603	0.01067	0.00876	2
52579-52678	52628	0.02333	0.0219	5
52604-52704	52653	0.02	0.01752	4
52629-52729	52678	0.02	0.01752	4
52654-52754	52704	0.01267	0.01314	3
52679-52779	52729	0.01733	0.01314	3
52705-52804	52754	0.02067	0.01752	4
52730-52830	52779	0.024	0.0219	5
52755-52855	52804	0.036	0.03504	8
52780-52880	52830	0.03	0.03066	7
52805-52905	52855	0.02667	0.02628	6
52831-52930	52880	0.02333	0.0219	5
52856-52955	52905	0.01133	0.00876	2
52881-52980	52930	0	0	0
52906-53005	52955	0.02933	0.03504	8
52931-53042	52980	0.042	0.04818	11
52956-53068	53005	0.07933	0.07883	18
52981-53093	53042	0.096	0.09197	21
53006-53118	53068	0.072	0.06131	14
53043-53143	53093	0.07133	0.05693	13
53069-53168	53118	0.034	0.02628	6
53094-53202	53143	0.02267	0.01752	4
53119-53228	53168	0.02333	0.01752	4
53144-53253	53202	0.01133	0.00876	2
53169-53278	53228	0.01133	0.00876	2
53203-53303	53253	0.006	0.00438	1
53229-53328	53278	0	0	0
53254-53353	53303	0	0	0
53279-53378	53328	0.00533	0.00438	1
53304-53403	53353	0.01067	0.00876	2
53329-53428	53378	0.01067	0.00876	2
53354-53453	53403	0.022	0.01752	4
53379-53478	53428	0.02	0.01752	4
53404-53503	53453	0.01467	0.01314	3
53429-53528	53478	0.01467	0.01314	3
[truncated: 3,949 more rows]

## Sheet: 7
S7 Table The Pi value of 6 Impatiens specimens with Hydrocera triflora
Window	Midpoint	Pi	Theta	S
1-152	95	0.05571	0.06122	15
71-182	121	0.06429	0.06939	17
96-218	152	0.0881	0.09796	24
122-249	182	0.14476	0.15102	37
153-293	218	0.11952	0.12245	30
183-332	249	0.15095	0.14694	36
219-357	293	0.16524	0.15102	37
250-382	332	0.11905	0.1102	27
294-407	357	0.10095	0.0898	22
333-432	382	0.08095	0.07755	19
358-457	407	0.04286	0.0449	11
383-482	432	0.03238	0.03265	8
408-507	457	0.02762	0.02857	7
433-532	482	0.00286	0.00408	1
458-557	507	0.00857	0.01224	3
483-582	532	0.01143	0.01633	4
508-607	557	0.01667	0.02041	5
533-632	582	0.01952	0.02449	6
558-657	607	0.01667	0.02041	5
583-682	632	0.02143	0.02449	6
608-707	657	0.01333	0.01633	4
633-732	682	0.01048	0.01224	3
658-757	707	0.00762	0.00816	2
683-782	732	0.00571	0.00408	1
708-807	757	0.00571	0.00408	1
733-832	782	0.00857	0.00816	2
758-857	807	0.01143	0.01224	3
783-882	832	0.00571	0.00816	2
808-907	857	0.01143	0.01224	3
833-932	882	0.00857	0.00816	2
858-957	907	0.01333	0.01224	3
883-982	932	0.0219	0.02041	5
908-1007	957	0.02381	0.02449	6
933-1032	982	0.02857	0.02857	7
958-1057	1007	0.02095	0.02041	5
983-1082	1032	0.01238	0.01224	3
1008-1107	1057	0.00952	0.00816	2
1033-1132	1082	0.00476	0.00408	1
1058-1157	1107	0.00952	0.00816	2
1083-1182	1132	0.02	0.01633	4
1108-1207	1157	0.01524	0.01224	3
1133-1232	1182	0.02381	0.02041	5
1158-1257	1207	0.01905	0.01633	4
1183-1282	1232	0.00857	0.00816	2
1208-1307	1257	0.01143	0.01224	3
1233-1332	1282	0.00286	0.00408	1
1258-1357	1307	0.00286	0.00408	1
1283-1382	1332	0.00857	0.01224	3
1308-1407	1357	0.01048	0.01224	3
1333-1432	1382	0.01048	0.01224	3
1358-1457	1407	0.01048	0.01224	3
1383-1482	1432	0.01048	0.00816	2
1408-1507	1457	0.01048	0.00816	2
1433-1532	1482	0.02667	0.02449	6
1458-1557	1507	0.03143	0.02857	7
1483-1582	1532	0.03714	0.03673	9
1508-1607	1557	0.05238	0.05306	13
1533-1636	1582	0.05048	0.05714	14
1558-1661	1607	0.0619	0.07347	18
1583-1696	1636	0.07048	0.07755	19
1608-1721	1661	0.05048	0.05714	14
1637-1752	1696	0.04667	0.04898	12
1662-1788	1721	0.05571	0.05714	14
1697-1813	1752	0.03857	0.0449	11
1722-1839	1788	0.03857	0.0449	11
1753-1864	1813	0.03095	0.03673	9
1789-1896	1839	0.0219	0.02449	6
1814-1928	1864	0.02952	0.03265	8
1840-1984	1896	0.04857	0.04898	12
1865-2027	1928	0.06667	0.06939	17
1897-2052	1984	0.06952	0.06939	17
1929-2077	2027	0.07	0.06531	16
1985-2102	2052	0.05619	0.05306	13
2028-2127	2077	0.0381	0.03265	8
2053-2152	2102	0.04	0.04082	10
2078-2177	2127	0.03476	0.04082	10
2103-2202	2152	0.03238	0.04082	10
2128-2227	2177	0.04048	0.0449	11
2153-2252	2202	0.04048	0.0449	11
2178-2277	2227	0.04429	0.0449	11
2203-2302	2252	0.04143	0.04082	10
2228-2327	2277	0.03333	0.03673	9
2253-2352	2302	0.02667	0.02857	7
2278-2377	2327	0.02476	0.02857	7
2303-2402	2352	0.03238	0.03673	9
2328-2427	2377	0.03714	0.04082	10
2353-2452	2402	0.03571	0.03265	8
2378-2477	2427	0.04333	0.03673	9
2403-2502	2452	0.04905	0.0449	11
2428-2527	2477	0.0519	0.0449	11
2453-2552	2502	0.05619	0.05306	13
2478-2577	2527	0.04667	0.0449	11
2503-2602	2552	0.03905	0.03265	8
2528-2627	2577	0.04286	0.0449	11
2553-2652	2602	0.03714	0.04082	10
2578-2677	2627	0.04095	0.0449	11
2603-2702	2652	0.04667	0.04898	12
2628-2727	2677	0.04857	0.0449	11
2653-2752	2702	0.06286	0.05306	13
2678-2777	2727	0.06095	0.05306	13
2703-2802	2752	0.05524	0.04898	12
2728-2827	2777	0.07571	0.06531	16
2753-2852	2802	0.06333	0.06122	15
2778-2877	2827	0.06619	0.06531	16
2803-2902	2852	0.06333	0.06531	16
2828-2927	2877	0.05048	0.05306	13
2853-2952	2902	0.04476	0.0449	11
2878-2980	2927	0.04381	0.04082	10
2903-3013	2952	0.06048	0.05714	14
2928-3038	2980	0.05762	0.06122	15
2953-3063	3013	0.0681	0.06939	17
2981-3088	3038	0.07095	0.07347	18
3014-3113	3063	0.0619	0.06122	15
3039-3138	3088	0.04095	0.03673	9
3064-3163	3113	0.03619	0.03265	8
3089-3188	3138	0.04286	0.03673	9
3114-3213	3163	0.03238	0.02857	7
3139-3238	3188	0.05048	0.0449	11
3164-3263	3213	0.05905	0.05306	13
3189-3288	3238	0.04571	0.0449	11
3214-3313	3263	0.0619	0.06122	15
3239-3338	3288	0.05524	0.05714	14
3264-3363	3313	0.04762	0.05306	13
3289-3388	3338	0.05714	0.06122	15
3314-3413	3363	0.04667	0.04898	12
3339-3438	3388	0.05095	0.05306	13
3364-3463	3413	0.04238	0.0449	11
3389-3497	3438	0.03	0.03265	8
3414-3522	3463	0.02905	0.03265	8
3439-3547	3497	0.01905	0.02449	6
3464-3572	3522	0.02381	0.02857	7
3498-3597	3547	0.02952	0.03265	8
3523-3622	3572	0.04286	0.04082	10
3548-3647	3597	0.04571	0.04082	10
3573-3672	3622	0.0381	0.03265	8
3598-3701	3647	0.0381	0.03673	9
3623-3731	3672	0.03429	0.0449	11
3648-3763	3701	0.05048	0.06122	15
3673-3788	3731	0.0619	0.06939	17
3702-3814	3763	0.0581	0.06122	15
3732-3842	3788	0.05524	0.05306	13
3764-3873	3814	0.03333	0.03265	8
3789-3898	3842	0.0219	0.02449	6
3815-3923	3873	0.03571	0.03673	9
3843-3948	3898	0.03857	0.0449	11
3874-3973	3923	0.04048	0.0449	11
3899-4003	3948	0.06238	0.06122	15
3924-4028	3973	0.04857	0.04898	12
3949-4053	4003	0.03714	0.03265	8
3974-4078	4028	0.04381	0.04082	10
4004-4103	4053	0.02381	0.02449	6
4029-4146	4078	0.02476	0.02857	7
4054-4171	4103	0.04	0.03673	9
4079-4196	4146	0.02857	0.02449	6
4104-4221	4171	0.02381	0.02041	5
4147-4246	4196	0.03143	0.02449	6
4172-4271	4221	0.02476	0.02041	5
4197-4296	4246	0.02476	0.02041	5
4222-4321	4271	0.02476	0.02041	5
4247-4346	4296	0.0181	0.01224	3
4272-4391	4321	0.02	0.02041	5
4297-4416	4346	0.03333	0.03673	9
4322-4506	4391	0.04667	0.04898	12
4347-4531	4416	0.06952	0.07347	18
4392-4564	4506	0.09667	0.0898	22
4417-4590	4531	0.08619	0.07755	19
4507-4615	4564	0.09667	0.0898	22
4532-4642	4590	0.08905	0.08571	21
4565-4667	4615	0.05143	0.05714	14
4591-4693	4642	0.06	0.06531	16
4616-4718	4667	0.04619	0.04898	12
4643-4743	4693	0.05905	0.05306	13
4668-4768	4718	0.07905	0.07347	18
4694-4793	4743	0.07048	0.06531	16
4719-4818	4768	0.0719	0.07347	18
4744-4855	4793	0.04857	0.06122	15
4769-4880	4818	0.04571	0.06122	15
4794-4905	4855	0.06667	0.08571	21
4830-4934	4880	0.10476	0.11429	28
4856-4959	4905	0.11143	0.1102	27
4881-4984	4934	0.11	0.10204	25
4906-5009	4959	0.10333	0.0898	22
4935-5043	4984	0.07476	0.06531	16
4960-5068	5009	0.08238	0.07347	18
4985-5093	5043	0.06952	0.06531	16
5010-5118	5068	0.06571	0.06531	16
5044-5143	5093	0.05429	0.05306	13
5069-5168	5118	0.02857	0.03265	8
5094-5193	5143	0.02762	0.02857	7
5119-5218	5168	0.02	0.02041	5
5144-5243	5193	0.02095	0.02449	6
5169-5271	5218	0.02571	0.02857	7
5194-5296	5243	0.02952	0.03265	8
5219-5321	5271	0.03857	0.03673	9
5244-5354	5296	0.03286	0.02857	7
5272-5379	5321	0.04524	0.04082	10
5297-5404	5354	0.05381	0.0449	11
5322-5435	5379	0.0419	0.03673	9
5355-5460	5404	0.04	0.03673	9
5380-5501	5435	0.05	0.0449	11
5405-5526	5460	0.03571	0.03673	9
5436-5566	5501	0.03286	0.03265	8
5461-5591	5526	0.07429	0.07347	18
5502-5617	5566	0.06143	0.06531	16
5527-5643	5591	0.05857	0.06122	15
5567-5668	5617	0.06143	0.06531	16
5592-5693	5643	0.01714	0.02041	5
5618-5719	5668	0.00286	0.00408	1
5644-5744	5693	0.01429	0.01633	4
5669-5769	5719	0.01714	0.02041	5
5694-5794	5744	0.02286	0.02857	7
5720-5833	5769	0.04	0.0449	11
5745-5858	5794	0.0419	0.04898	12
5770-5883	5833	0.04571	0.04898	12
5795-5908	5858	0.04762	0.04898	12
5834-5933	5883	0.03333	0.03673	9
5859-5958	5908	0.02857	0.02857	7
5884-5998	5933	0.0419	0.0449	11
5909-6023	5958	0.03952	0.04082	10
5934-6053	5998	0.04238	0.0449	11
5959-6078	6023	0.04619	0.0449	11
5999-6103	6053	0.02333	0.02041	5
6024-6128	6078	0.02095	0.02041	5
6054-6153	6103	0.02381	0.02041	5
6079-6178	6128	0.02571	0.02449	6
6104-6203	6153	0.03429	0.03265	8
6129-6266	6178	0.04095	0.03673	9
6154-6368	6203	0.06476	0.06122	15
6179-6409	6266	0.11333	0.10204	25
6204-6580	6368	0.12	0.1102	27
6267-6623	6409	0.13048	0.12245	30
6369-6676	6580	0.11619	0.1102	27
6410-6703	6623	0.07238	0.07347	18
6581-6728	6676	0.06571	0.06531	16
6624-6759	6703	0.08	0.07347	18
6677-6784	6728	0.07	0.05714	14
6704-6833	6759	0.07381	0.06531	16
6729-6864	6784	0.0919	0.0898	22
6760-6893	6833	0.08	0.0898	22
6785-6991	6864	0.09286	0.1102	27
6834-7117	6893	0.12619	0.13878	34
6865-7142	6991	0.11	0.11429	28
6963-7167	7117	0.08762	0.08571	21
6992-7192	7142	0.07524	0.06939	17
7118-7217	7167	0.02952	0.02857	7
7143-7242	7192	0.03905	0.0449	11
7168-7267	7217	0.04857	0.05306	13
7193-7292	7242	0.05048	0.05714	14
7218-7317	7267	0.05143	0.05306	13
7243-7342	7292	0.03143	0.02857	7
7268-7367	7317	0.04333	0.03673	9
7293-7392	7342	0.03571	0.02857	7
7318-7417	7367	0.03286	0.03265	8
7343-7442	7392	0.03571	0.03673	9
7368-7467	7417	0.03714	0.0449	11
7393-7494	7442	0.04	0.0449	11
7418-7519	7467	0.03429	0.03673	9
7443-7545	7494	0.03429	0.03673	9
7470-7571	7519	0.01619	0.01633	4
7495-7596	7545	0.01048	0.01224	3
7520-7621	7571	0.01048	0.01224	3
7546-7646	7596	0.02381	0.02041	5
7572-7671	7621	0.0219	0.02041	5
7597-7696	7646	0.02476	0.02449	6
7622-7721	7671	0.0219	0.02041	5
7647-7746	7696	0.00571	0.00816	2
7672-7800	7721	0.01667	0.02041	5
7697-7831	7746	0.02524	0.03265	8
7722-7856	7800	0.0419	0.0449	11
7747-7881	7831	0.05048	0.05306	13
7801-7906	7856	0.05619	0.06122	15
7832-7931	7881	0.05333	0.05714	14
7857-7965	7906	0.04524	0.05714	14
7882-7995	7931	0.04714	0.05714	14
7907-8031	7965	0.03048	0.03673	9
7932-8056	7995	0.05619	0.05306	13
7966-8081	8031	0.04762	0.04082	10
7996-8111	8056	0.03714	0.03265	8
8032-8150	8081	0.04762	0.0449	11
8057-8175	8111	0.01619	0.02041	5
8082-8200	8150	0.01905	0.02449	6
8112-8225	8175	0.0219	0.02857	7
8151-8250	8200	0.00857	0.01224	3
8176-8275	8225	0.00571	0.00816	2
8201-8301	8250	0.03333	0.03673	9
8226-8330	8275	0.05048	0.04898	12
8251-8355	8301	0.0619	0.06531	16
8276-8391	8330	0.08667	0.0898	22
8302-8419	8355	0.06762	0.07347	18
8331-8450	8391	0.05238	0.06122	15
8356-8475	8419	0.04095	0.0449	11
8392-8500	8450	0.01905	0.02449	6
8420-8525	8475	0.00762	0.00816	2
8451-8555	8500	0.0219	0.02041	5
8476-8585	8525	0.0381	0.03673	9
8501-8611	8555	0.05286	0.04898	12
8526-8636	8585	0.06429	0.05714	14
8556-8682	8611	0.06524	0.06122	15
8586-8711	8636	0.05762	0.05714	14
8612-8736	8682	0.06143	0.06531	16
8637-8904	8711	0.1281	0.12653	31
8683-8934	8736	0.17143	0.17959	44
8712-8968	8904	0.19429	0.2	49
8740-9016	8934	0.18381	0.18367	45
8905-9041	8968	0.12762	0.13469	33
8935-9066	9016	0.07857	0.07347	18
8969-9091	9041	0.06667	0.06531	16
9017-9116	9066	0.05857	0.06122	15
9042-9142	9091	0.04143	0.0449	11
9067-9167	9116	0.03286	0.04082	10
9092-9192	9142	0.02571	0.02857	7
9117-9217	9167	0.03333	0.03673	9
9143-9242	9192	0.03143	0.03673	9
9168-9267	9217	0.03714	0.04082	10
9193-9300	9242	0.03524	0.03673	9
9218-9325	9267	0.0419	0.04082	10
9243-9350	9300	0.05238	0.04898	12
9268-9375	9325	0.05143	0.04898	12
9301-9408	9350	0.05238	0.04898	12
9326-9439	9375	0.05524	0.05306	13
9351-9464	9408	0.05429	0.05306	13
9376-9489	9439	0.05238	0.05306	13
9409-9517	9464	0.04667	0.04898	12
9440-9542	9489	0.04476	0.0449	11
9465-9567	9517	0.04	0.04082	10
9490-9592	9542	0.04762	0.0449	11
9518-9617	9567	0.05143	0.04898	12
9543-9650	9592	0.08286	0.06939	17
9568-9675	9617	0.07524	0.06122	15
9593-9701	9650	0.06476	0.05306	13
9618-9731	9675	0.09333	0.08163	20
9651-9756	9701	0.05429	0.05714	14
9676-9781	9731	0.05429	0.05714	14
9702-9808	9756	0.05714	0.06122	15
9732-9833	9781	0.01905	0.02449	6
9757-9858	9808	0.00857	0.01224	3
9782-9883	9833	0.01143	0.01633	4
9809-9923	9858	0.04095	0.04082	10
9834-9948	9883	0.10095	0.09388	23
9859-9987	9923	0.12667	0.12245	30
9884-10012	9948	0.1419	0.13469	33
9924-10050	9987	0.13	0.12653	31
9949-10076	10012	0.09762	0.09796	24
9988-10115	10050	0.07952	0.07755	19
10013-10140	10076	0.06619	0.06531	16
10051-10165	10115	0.04476	0.04082	10
10077-10205	10140	0.02	0.02041	5
10116-10235	10165	0.02476	0.02041	5
10141-10260	10205	0.03524	0.02857	7
10166-10285	10235	0.0381	0.03265	8
10206-10310	10260	0.0381	0.03265	8
10236-10335	10285	0.03619	0.03265	8
10261-10360	10310	0.02952	0.03265	8
10286-10385	10335	0.0219	0.02449	6
10311-10410	10360	0.02476	0.02857	7
10336-10435	10385	0.0219	0.02857	7
10361-10460	10410	0.01905	0.02449	6
10386-10485	10435	0.03429	0.04082	10
10411-10510	10460	0.02857	0.03265	8
10436-10535	10485	0.02571	0.02857	7
10461-10560	10510	0.02	0.02041	5
10486-10585	10535	0.00476	0.00408	1
10511-10610	10560	0.01048	0.00816	2
10536-10635	10585	0.01048	0.00816	2
10561-10660	10610	0.01619	0.01224	3
10586-10685	10635	0.02095	0.01633	4
10611-10710	10660	0.01524	0.01224	3
10636-10735	10685	0.01048	0.00816	2
10661-10760	10710	0.01619	0.01633	4
10686-10785	10735	0.01619	0.01633	4
10711-10810	10760	0.01619	0.01633	4
10736-10835	10785	0.02095	0.02041	5
10761-10860	10810	0.01524	0.01224	3
10786-10885	10835	0.01333	0.01224	3
10811-10910	10860	0.01333	0.01224	3
10836-10935	10885	0.01619	0.01633	4
10861-10960	10910	0.01333	0.01633	4
10886-10985	10935	0.01333	0.01633	4
10911-11010	10960	0.01905	0.02041	5
10936-11035	10985	0.01143	0.01224	3
10961-11060	11010	0.01143	0.01224	3
10986-11085	11035	0.01429	0.01633	4
11011-11110	11060	0.02	0.02449	6
11036-11135	11085	0.02857	0.03673	9
11061-11160	11110	0.03143	0.04082	10
11086-11185	11135	0.03143	0.03673	9
11111-11210	11160	0.02286	0.02857	7
11136-11235	11185	0.02095	0.02041	5
11161-11260	11210	0.02095	0.02041	5
11186-11285	11235	0.01524	0.01633	4
11211-11310	11260	0.0181	0.01633	4
11236-11335	11285	0.01429	0.01633	4
11261-11360	11310	0.01429	0.01224	3
11286-11385	11335	0.01905	0.01633	4
11311-11410	11360	0.0219	0.02449	6
11336-11435	11385	0.03238	0.03265	8
11361-11460	11410	0.02667	0.02857	7
11386-11485	11435	0.02857	0.02857	7
11411-11510	11460	0.02	0.01633	4
11436-11535	11485	0.00667	0.00408	1
11461-11560	11510	0.00667	0.00408	1
11486-11585	11535	0.00571	0.00408	1
11511-11610	11560	0.01143	0.01224	3
11536-11635	11585	0.01429	0.01633	4
11561-11660	11610	0.01714	0.02041	5
11586-11685	11635	0.01429	0.02041	5
11611-11710	11660	0.00857	0.01224	3
11636-11735	11685	0.00571	0.00816	2
11661-11760	11710	0.01333	0.01633	4
11686-11801	11735	0.02762	0.02857	7
11711-11826	11760	0.03048	0.03265	8
11736-11851	11801	0.03571	0.03673	9
11761-11876	11826	0.03524	0.03265	8
11802-11901	11851	0.0181	0.01633	4
11827-11926	11876	0.02286	0.02041	5
11852-11951	11901	0.02524	0.02449	6
11877-11976	11926	0.02286	0.02449	6
11902-12001	11951	0.03238	0.03265	8
11927-12026	11976	0.02952	0.02857	7
11952-12051	12001	0.03619	0.03265	8
11977-12076	12026	0.03143	0.02857	7
12002-12101	12051	0.02476	0.02449	6
12027-12126	12076	0.02857	0.02857	7
12052-12151	12101	0.04095	0.04082	10
12077-12176	12126	0.04762	0.0449	11
12102-12201	12151	0.04476	0.04082	10
12127-12226	12176	0.03905	0.03673	9
12152-12251	12201	0.01238	0.01224	3
12177-12276	12226	0.00286	0.00408	1
12202-12301	12251	0.00571	0.00816	2
12227-12326	12276	0.00762	0.00816	2
12252-12355	12301	0.01048	0.01224	3
12277-12382	12326	0.02095	0.02449	6
12302-12407	12355	0.02286	0.02449	6
12327-12432	12382	0.02952	0.03265	8
12356-12457	12407	0.03238	0.03673	9
12383-12482	12432	0.03333	0.04082	10
12408-12511	12457	0.03619	0.0449	11
12433-12552	12482	0.02476	0.03265	8
12458-12577	12511	0.0219	0.02857	7
12483-12602	12552	0.02381	0.02857	7
12512-12627	12577	0.0419	0.0449	11
12553-12657	12602	0.04762	0.05306	13
12578-12683	12627	0.05048	0.05714	14
12603-12708	12657	0.04	0.0449	11
12628-12733	12683	0.01714	0.02449	6
12658-12758	12708	0.01619	0.02041	5
12684-12783	12733	0.01333	0.01633	4
12709-12808	12758	0.01333	0.01633	4
12734-12838	12783	0.0181	0.02041	5
12759-12863	12808	0.01905	0.02041	5
12784-12888	12838	0.03333	0.03265	8
12809-12913	12863	0.03048	0.02857	7
12839-12938	12888	0.03048	0.02857	7
12864-12965	12913	0.03333	0.03265	8
12889-12990	12938	0.01619	0.01633	4
12914-13015	12965	0.0219	0.02449	6
12939-13040	12990	0.01429	0.01633	4
12966-13065	13015	0.00571	0.00816	2
12991-13090	13040	0.02095	0.02041	5
13016-13115	13065	0.02476	0.02041	5
13041-13140	13090	0.03048	0.02857	7
13066-13165	13115	0.03619	0.03265	8
13091-13190	13140	0.02857	0.02857	7
13116-13234	13165	0.01905	0.02041	5
13141-13259	13190	0.05381	0.05714	14
13166-13284	13234	0.08143	0.0898	22
13191-13309	13259	0.07667	0.08571	21
13235-13334	13284	0.07952	0.0898	22
13260-13411	13309	0.05905	0.06122	15
13285-13436	13334	0.02571	0.02449	6
13310-13461	13411	0.02762	0.02449	6
13335-13495	13436	0.04762	0.0449	11
13412-13520	13461	0.03333	0.03265	8
13437-13545	13495	0.03333	0.03265	8
13462-13570	13520	0.03429	0.03673	9
13496-13595	13545	0.01429	0.01633	4
13521-13620	13570	0.00857	0.01224	3
13546-13645	13595	0.00857	0.01224	3
13571-13670	13620	0.00571	0.00816	2
13596-13695	13645	0.00286	0.00408	1
13621-13720	13670	0.00857	0.01224	3
13646-13745	13695	0.00857	0.01224	3
13671-13771	13720	0.01048	0.01224	3
13696-13798	13745	0.01524	0.01633	4
13721-13827	13771	0.00952	0.00816	2
13746-13852	13798	0.02762	0.02857	7
13772-13877	13827	0.03524	0.03673	9
13799-13928	13852	0.03619	0.03673	9
13828-13963	13877	0.03905	0.04082	10
13853-13988	13928	0.04	0.04082	10
13878-14018	13963	0.03524	0.03673	9
13929-14043	13988	0.03905	0.04082	10
13964-14068	14018	0.04476	0.0449	11
13989-14093	14043	0.04571	0.04082	10
14019-14119	14068	0.04286	0.03673	9
14044-14158	14093	0.04381	0.04082	10
14069-14193	14119	0.05571	0.05306	13
14094-14229	14158	0.04048	0.04082	10
14120-14254	14193	0.04333	0.0449	11
14159-14279	14229	0.04905	0.05306	13
14194-14304	14254	0.04714	0.04898	12
14230-14330	14279	0.06429	0.06939	17
14255-14362	14304	0.07	0.07347	18
14280-14392	14330	0.06714	0.06939	17
14305-14425	14362	0.06286	0.06939	17
14331-14450	14392	0.07762	0.07755	19
14363-14475	14425	0.09476	0.09388	23
14393-14500	14450	0.08429	0.08163	20
14426-14581	14475	0.0919	0.0898	22
14451-14606	14500	0.05524	0.05714	14
14476-14681	14581	0.03905	0.0449	11
14501-14725	14606	0.06381	0.06939	17
14582-14750	14681	0.06619	0.06939	17
14607-14775	14725	0.07619	0.07755	19
14682-14802	14750	0.08238	0.07347	18
14726-14827	14775	0.06857	0.06122	15
14751-14852	14802	0.05762	0.04898	12
14776-14877	14827	0.0581	0.05306	13
14803-14909	14852	0.04333	0.04898	12
14828-14940	14877	0.03524	0.04082	10
14853-14966	14909	0.03524	0.04082	10
14878-14991	14940	0.03048	0.03673	9
14910-15016	14966	0.02476	0.02857	7
14941-15041	14991	0.01905	0.02041	5
14967-15066	15016	0.00571	0.00816	2
14992-15091	15041	0	0	0
15017-15116	15066	0	0	0
15042-15141	15091	0.00286	0.00408	1
15067-15166	15116	0.00286	0.00408	1
15092-15191	15141	0.01143	0.01633	4
15117-15216	15166	0.01143	0.01633	4
15142-15241	15191	0.00857	0.01224	3
15167-15266	15216	0.00857	0.01224	3
15192-15291	15241	0.00286	0.00408	1
15217-15316	15266	0.00571	0.00816	2
15242-15341	15291	0.00571	0.00816	2
15267-15366	15316	0.01143	0.01633	4
15292-15391	15341	0.01143	0.01633	4
15317-15416	15366	0.01143	0.01633	4
15342-15441	15391	0.01143	0.01633	4
15367-15466	15416	0.00571	0.00816	2
15392-15491	15441	0.00286	0.00408	1
15417-15516	15466	0	0	0
15442-15541	15491	0.00952	0.00816	2
15467-15566	15516	0.01238	0.01224	3
15492-15591	15541	0.01524	0.01633	4
15517-15616	15566	0.0181	0.02041	5
15542-15641	15591	0.00857	0.01224	3
15567-15666	15616	0.01857	0.02041	5
15592-15691	15641	0.01857	0.02041	5
15617-15725	15666	0.01571	0.01633	4
15642-15750	15691	0.01857	0.02041	5
15667-15775	15725	0.01143	0.01633	4
15692-15810	15750	0.01143	0.01633	4
15726-15846	15775	0.02667	0.02857	7
15751-15878	15810	0.03524	0.03673	9
15776-15905	15846	0.02952	0.02857	7
15811-15940	15878	0.03524	0.03673	9
15847-15986	15905	0.02571	0.03265	8
15879-16011	15940	0.02	0.02857	7
15906-16036	15986	0.02	0.02857	7
15941-16061	16011	0.01429	0.02041	5
15987-16086	16036	0.01143	0.01633	4
16012-16117	16061	0.00857	0.01224	3
16037-16151	16086	0.00857	0.01224	3
16062-16176	16117	0.00857	0.01224	3
16087-16201	16151	0.01714	0.02041	5
16118-16226	16176	0.01429	0.01633	4
16152-16251	16201	0.01714	0.02041	5
16177-16276	16226	0.02	0.02041	5
16202-16301	16251	0.01429	0.01633	4
16227-16326	16276	0.01905	0.02041	5
16252-16351	16301	0.02095	0.02041	5
16277-16376	16326	0.02333	0.02449	6
16302-16401	16351	0.0281	0.02449	6
16327-16426	16376	0.02905	0.02449	6
16352-16451	16401	0.02429	0.02041	5
16377-16476	16426	0.01619	0.01224	3
16402-16501	16451	0.01143	0.00816	2
16427-16526	16476	0.00857	0.00816	2
16452-16551	16501	0.01143	0.01224	3
16477-16576	16526	0.01143	0.01224	3
16502-16601	16551	0.01143	0.01633	4
16527-16626	16576	0.01619	0.02041	5
16552-16651	16601	0.01905	0.02449	6
16577-16676	16626	0.02381	0.02857	7
16602-16701	16651	0.0181	0.02041	5
16627-16729	16676	0.02667	0.02857	7
16652-16754	16701	0.02571	0.02449	6
16677-16779	16729	0.02381	0.02449	6
16702-16804	16754	0.03238	0.03265	8
16730-16834	16779	0.02952	0.03265	8
16755-16859	16804	0.03048	0.03673	9
16780-16884	16834	0.05048	0.05714	14
16805-16909	16859	0.04476	0.05306	13
16835-16939	16884	0.04	0.04898	12
16860-16964	16909	0.04762	0.05714	14
16885-16989	16939	0.02476	0.03265	8
16910-17014	16964	0.02476	0.03265	8
16940-17039	16989	0.02476	0.02857	7
16965-17064	17014	0.01714	0.02041	5
16990-17095	17039	0.02286	0.02857	7
17015-17120	17064	0.03143	0.03265	8
17040-17145	17095	0.03048	0.03265	8
17065-17170	17120	0.02476	0.02449	6
17096-17195	17145	0.02762	0.02449	6
17121-17220	17170	0.01619	0.01633	4
17146-17245	17195	0.01333	0.01224	3
17171-17270	17220	0.0181	0.01633	4
17196-17295	17245	0.01905	0.01633	4
17221-17320	17270	0.02476	0.02449	6
17246-17345	17295	0.03619	0.03673	9
17271-17370	17320	0.03714	0.04082	10
17296-17395	17345	0.03238	0.03673	9
17321-17420	17370	0.04286	0.0449	11
17346-17445	17395	0.02667	0.02857	7
17371-17470	17420	0.02095	0.02041	5
17396-17495	17445	0.01905	0.02041	5
17421-17520	17470	0.01238	0.01224	3
17446-17545	17495	0.03333	0.03673	9
17471-17570	17520	0.04095	0.0449	11
17496-17595	17545	0.04286	0.0449	11
17521-17620	17570	0.03905	0.04082	10
17546-17645	17595	0.02381	0.02449	6
17571-17670	17620	0.02476	0.02857	7
17596-17695	17645	0.02667	0.02857	7
17621-17720	17670	0.02667	0.03265	8
17646-17745	17695	0.02095	0.02449	6
17671-17770	17720	0.02857	0.03265	8
17696-17795	17745	0.0219	0.02857	7
17721-17820	17770	0.02667	0.03265	8
17746-17845	17795	0.02952	0.03673	9
17771-17870	17820	0.0219	0.02449	6
17796-17895	17845	0.03048	0.03265	8
17821-17920	17870	0.02	0.02041	5
17846-17945	17895	0.02476	0.02449	6
17871-17970	17920	0.01905	0.02041	5
17896-17995	17945	0.02476	0.02857	7
17921-18020	17970	0.02476	0.02857	7
17946-18045	17995	0.02571	0.02857	7
17971-18070	18020	0.02571	0.02857	7
17996-18095	18045	0.01905	0.02041	5
18021-18120	18070	0.02762	0.03265	8
18046-18145	18095	0.02762	0.03673	9
18071-18170	18120	0.0381	0.0449	11
18096-18195	18145	0.03619	0.0449	11
18121-18220	18170	0.03714	0.04082	10
18146-18245	18195	0.04476	0.04898	12
18171-18270	18220	0.03143	0.03673	9
18196-18295	18245	0.0419	0.0449	11
18221-18320	18270	0.04095	0.04898	12
18246-18345	18295	0.03048	0.03265	8
18271-18370	18320	0.03048	0.03265	8
18296-18395	18345	0.02762	0.03265	8
18321-18420	18370	0.0219	0.02449	6
18346-18445	18395	0.0219	0.02857	7
18371-18470	18420	0.03048	0.03673	9
18396-18495	18445	0.03143	0.03265	8
18421-18520	18470	0.03905	0.04082	10
18446-18545	18495	0.03333	0.03265	8
18471-18570	18520	0.03048	0.03265	8
18496-18595	18545	0.01619	0.02041	5
18521-18620	18570	0.01619	0.02041	5
18546-18645	18595	0.01905	0.02449	6
18571-18670	18620	0.01619	0.02041	5
18596-18695	18645	0.0219	0.02857	7
18621-18720	18670	0.01143	0.01633	4
18646-18745	18695	0.01143	0.01633	4
18671-18770	18720	0.01429	0.01633	4
18696-18795	18745	0.01905	0.01633	4
18721-18823	18770	0.01905	0.01633	4
18746-18848	18795	0.03333	0.02857	7
18771-18873	18823	0.02762	0.02449	6
18796-18898	18848	0.01714	0.01633	4
18824-18923	18873	0.02571	0.02449	6
18849-18948	18898	0.0219	0.02041	5
18874-18973	18923	0.0219	0.02041	5
18899-18998	18948	0.02762	0.02857	7
18924-19023	18973	0.02762	0.02857	7
18949-19048	18998	0.01905	0.02041	5
18974-19073	19023	0.02762	0.02857	7
18999-19098	19048	0.03048	0.02857	7
19024-19123	19073	0.02762	0.02449	6
19049-19148	19098	0.02286	0.02041	5
19074-19173	19123	0.02	0.01633	4
19099-19198	19148	0.01143	0.00816	2
19124-19223	19173	0.01333	0.01224	3
19149-19248	19198	0.01905	0.02041	5
19174-19273	19223	0.0219	0.02449	6
19199-19298	19248	0.03905	0.04082	10
19224-19323	19273	0.04286	0.0449	11
19249-19348	19298	0.04	0.04082	10
19274-19373	19323	0.0419	0.0449	11
19299-19398	19348	0.02476	0.02857	7
19324-19423	19373	0.02476	0.02857	7
19349-19448	19398	0.02762	0.03265	8
19374-19473	19423	0.02286	0.02857	7
19399-19498	19448	0.03381	0.03673	9
19424-19523	19473	0.0319	0.03265	8
19449-19548	19498	0.04143	0.04082	10
19474-19573	19523	0.06048	0.05306	13
19499-19598	19548	0.05238	0.04898	12
19524-19623	19573	0.04571	0.0449	11
19549-19648	19598	0.03333	0.03265	8
19574-19673	19623	0.00857	0.01224	3
19599-19698	19648	0.00857	0.01224	3
19624-19723	19673	0.01714	0.02041	5
19649-19748	19698	0.01905	0.02041	5
19674-19773	19723	0.0219	0.02449	6
19699-19798	19748	0.01905	0.02041	5
19724-19823	19773	0.01524	0.01633	4
19749-19848	19798	0.01333	0.01633	4
19774-19873	19823	0.01048	0.01224	3
19799-19898	19848	0.02667	0.02449	6
19824-19923	19873	0.01905	0.01633	4
19849-19948	19898	0.0219	0.02041	5
19874-19973	19923	0.0219	0.02041	5
19899-19998	19948	0.01429	0.01633	4
19924-20023	19973	0.02762	0.02857	7
19949-20048	19998	0.0219	0.02041	5
19974-20073	20023	0.0219	0.02041	5
19999-20098	20048	0.01905	0.01633	4
20024-20123	20073	0.00571	0.00408	1
20049-20148	20098	0.00571	0.00408	1
20074-20173	20123	0.00857	0.00816	2
20099-20198	20148	0.00286	0.00408	1
20124-20223	20173	0.00857	0.00816	2
20149-20248	20198	0.01429	0.01633	4
20174-20273	20223	0.01143	0.01224	3
20199-20298	20248	0.01143	0.01224	3
20224-20323	20273	0.01571	0.01633	4
20249-20348	20298	0.02429	0.02041	5
20274-20373	20323	0.02905	0.02449	6
20299-20398	20348	0.03762	0.03265	8
20324-20423	20373	0.03714	0.03265	8
20349-20448	20398	0.02286	0.02041	5
20374-20473	20423	0.02857	0.02449	6
20399-20498	20448	0.02	0.01633	4
20424-20523	20473	0.01333	0.01224	3
20449-20548	20498	0.02	0.01633	4
20474-20573	20523	0.00952	0.00816	2
20499-20598	20548	0.00952	0.00816	2
20524-20623	20573	0.00667	0.00408	1
20549-20648	20598	0.00476	0.00408	1
20574-20673	20623	0.00762	0.00816	2
20599-20698	20648	0.00762	0.00816	2
20624-20723	20673	0.00762	0.00816	2
20649-20748	20698	0.01429	0.01224	3
20674-20773	20723	0.01143	0.00816	2
20699-20798	20748	0.01143	0.00816	2
20724-20823	20773	0.01143	0.00816	2
20749-20848	20798	0.00286	0.00408	1
20774-20873	20823	0.00286	0.00408	1
20799-20898	20848	0.00286	0.00408	1
20824-20923	20873	0.00286	0.00408	1
20849-20948	20898	0.00286	0.00408	1
20874-20973	20923	0.00286	0.00408	1
20899-20998	20948	0.00762	0.00816	2
20924-21023	20973	0.01048	0.01224	3
20949-21048	20998	0.00762	0.00816	2
20974-21073	21023	0.01238	0.01224	3
20999-21098	21048	0.00762	0.00816	2
21024-21123	21073	0.01048	0.01224	3
21049-21148	21098	0.01524	0.01633	4
21074-21173	21123	0.01333	0.01633	4
21099-21198	21148	0.02762	0.03265	8
21124-21223	21173	0.02952	0.03265	8
21149-21266	21198	0.02952	0.03265	8
21174-21291	21223	0.03714	0.04082	10
21199-21316	21266	0.02286	0.02449	6
21224-21341	21291	0.0181	0.02041	5
21267-21366	21316	0.01905	0.02041	5
21292-21391	21341	0.01143	0.01224	3
21317-21416	21366	0.01143	0.01224	3
21342-21441	21391	0.01143	0.01224	3
21367-21466	21416	0.01333	0.01633	4
21392-21491	21441	0.01048	0.01224	3
21417-21516	21466	0.0181	0.02041	5
21442-21541	21491	0.02571	0.02449	6
21467-21566	21516	0.0181	0.01633	4
21492-21591	21541	0.02571	0.02449	6
21517-21616	21566	0.03143	0.03265	8
21542-21641	21591	0.02381	0.02857	7
21567-21666	21616	0.03238	0.04082	10
21592-21691	21641	0.02762	0.03673	9
21617-21716	21666	0.01429	0.02041	5
21642-21741	21691	0.01429	0.02041	5
21667-21766	21716	0.00571	0.00816	2
21692-21791	21741	0.00286	0.00408	1
21717-21816	21766	0.00571	0.00816	2
21742-21841	21791	0.00286	0.00408	1
21767-21866	21816	0.00286	0.00408	1
21792-21891	21841	0.00571	0.00816	2
21817-21916	21866	0.00571	0.00816	2
21842-21941	21891	0.01143	0.01224	3
21867-21966	21916	0.01714	0.02041	5
21892-21991	21941	0.03714	0.03673	9
21917-22016	21966	0.03905	0.03673	9
21942-22041	21991	0.0381	0.03673	9
21967-22066	22016	0.05429	0.04898	12
21992-22091	22041	0.03143	0.02857	7
22017-22116	22066	0.02952	0.02857	7
22042-22141	22091	0.03048	0.03265	8
22067-22166	22116	0.01143	0.01633	4
22092-22191	22141	0.01143	0.01633	4
22117-22216	22166	0.00857	0.01224	3
22142-22241	22191	0.00286	0.00408	1
22167-22266	22216	0.00857	0.00816	2
22192-22291	22241	0.01619	0.01633	4
22217-22316	22266	0.01619	0.01633	4
22242-22341	22291	0.02095	0.02041	5
22267-22366	22316	0.0181	0.02041	5
22292-22391	22341	0.01333	0.01633	4
22317-22416	22366	0.01619	0.02041	5
22342-22441	22391	0.01714	0.02041	5
22367-22466	22416	0.01143	0.01224	3
22392-22491	22441	0.01905	0.02041	5
22417-22516	22466	0.01905	0.02041	5
22442-22541	22491	0.01333	0.01633	4
22467-22566	22516	0.0181	0.02041	5
22492-22591	22541	0.01905	0.01633	4
22517-22616	22566	0.02381	0.02041	5
22542-22641	22591	0.02381	0.02041	5
22567-22666	22616	0.02476	0.02041	5
22592-22691	22641	0.0219	0.02041	5
22617-22716	22666	0.01429	0.01224	3
22642-22741	22691	0.02857	0.02857	7
22667-22766	22716	0.02571	0.02857	7
22692-22791	22741	0.01714	0.02041	5
22717-22816	22766	0.02	0.02449	6
22742-22841	22791	0.00571	0.00816	2
22767-22866	22816	0.00286	0.00408	1
22792-22891	22841	0.00762	0.00816	2
22817-22916	22866	0.01238	0.01224	3
22842-22941	22891	0.01524	0.01633	4
22867-22966	22916	0.01524	0.01633	4
22892-22991	22941	0.02762	0.03265	8
22917-23024	22966	0.0381	0.04082	10
22942-23049	22991	0.04095	0.0449	11
22967-23074	23024	0.04571	0.04898	12
22992-23117	23049	0.04952	0.05306	13
23025-23142	23074	0.03619	0.04082	10
23050-23167	23117	0.03048	0.03265	8
23075-23193	23142	0.04476	0.04898	12
23118-23218	23167	0.02857	0.02857	7
23143-23243	23193	0.03524	0.04082	10
23168-23268	23218	0.03524	0.04082	10
23194-23293	23243	0.01905	0.02449	6
23219-23318	23268	0.01905	0.02449	6
23244-23343	23293	0.01048	0.01224	3
23269-23368	23318	0.02095	0.02449	6
23294-23393	23343	0.03524	0.03673	9
23319-23424	23368	0.04333	0.04082	10
23344-23449	23393	0.04524	0.04082	10
23369-23474	23424	0.04048	0.03673	9
23394-23507	23449	0.02619	0.02449	6
23425-23532	23474	0.02667	0.03265	8
23450-23564	23507	0.03238	0.03673	9
23475-23589	23532	0.03429	0.03673	9
23508-23614	23564	0.04	0.04082	10
23533-23639	23589	0.03714	0.03673	9
23565-23664	23614	0.02667	0.02857	7
23590-23689	23639	0.01905	0.02041	5
23615-23714	23664	0.01048	0.01224	3
23640-23739	23689	0.00476	0.00408	1
23665-23764	23714	0.00476	0.00408	1
23690-23789	23739	0.00762	0.00816	2
23715-23814	23764	0.01238	0.01224	3
23740-23839	23789	0.01619	0.02041	5
23765-23864	23814	0.01619	0.02041	5
23790-23889	23839	0.02095	0.02449	6
23815-23914	23864	0.01619	0.02041	5
23840-23939	23889	0.00762	0.00816	2
23865-23964	23914	0.01048	0.01224	3
23890-23989	23939	0.00571	0.00816	2
23915-24014	23964	0.01333	0.01633	4
23940-24039	23989	0.01619	0.02041	5
23965-24064	24014	0.01333	0.01633	4
23990-24089	24039	0.01048	0.01224	3
24015-24114	24064	0.00286	0.00408	1
24040-24139	24089	0	0	0
24065-24164	24114	0.00286	0.00408	1
24090-24189	24139	0.00571	0.00816	2
24115-24214	24164	0.01048	0.01224	3
24140-24239	24189	0.02095	0.02041	5
24165-24264	24214	0.0181	0.01633	4
24190-24289	24239	0.01524	0.01224	3
24215-24314	24264	0.01048	0.00816	2
24240-24339	24289	0.01143	0.00816	2
24265-24364	24314	0.02	0.01633	4
24290-24389	24339	0.02286	0.02041	5
24315-24414	24364	0.02286	0.02041	5
24340-24439	24389	0.01429	0.01633	4
24365-24464	24414	0.00571	0.00816	2
24390-24489	24439	0.00762	0.00816	2
24415-24514	24464	0.01714	0.01633	4
24440-24539	24489	0.01429	0.01224	3
24465-24564	24514	0.01905	0.01633	4
24490-24589	24539	0.01429	0.01224	3
24515-24614	24564	0.00762	0.00816	2
24540-24639	24589	0.01238	0.01224	3
24565-24664	24614	0.01238	0.01224	3
24590-24689	24639	0.01524	0.01633	4
24615-24714	24664	0.01524	0.01633	4
24640-24739	24689	0.01333	0.01633	4
24665-24764	24714	0.01429	0.01633	4
24690-24789	24739	0.01714	0.02041	5
24715-24814	24764	0.01429	0.01633	4
24740-24839	24789	0.0219	0.02449	6
24765-24864	24814	0.01905	0.02449	6
24790-24889	24839	0.01333	0.01633	4
24815-24914	24864	0.02571	0.02449	6
24840-24939	24889	0.02857	0.02857	7
24865-24964	24914	0.02571	0.02449	6
24890-24989	24939	0.02857	0.02857	7
24915-25014	24964	0.02476	0.03265	8
24940-25039	24989	0.01143	0.01633	4
24965-25064	25014	0.02	0.02449	6
24990-25089	25039	0.01714	0.02041	5
25015-25114	25064	0.00857	0.00816	2
25040-25139	25089	0.00857	0.00816	2
25065-25164	25114	0.00286	0.00408	1
25090-25189	25139	0.01333	0.01224	3
25115-25214	25164	0.01905	0.01633	4
25140-25239	25189	0.01905	0.01633	4
25165-25264	25214	0.01905	0.01633	4
25190-25289	25239	0.01429	0.01633	4
25215-25314	25264	0.01143	0.01633	4
25240-25339	25289	0.01143	0.01633	4
25265-25364	25314	0.01143	0.01633	4
25290-25389	25339	0.01143	0.01633	4
25315-25414	25364	0.01143	0.01633	4
25340-25439	25389	0.02	0.02857	7
25365-25464	25414	0.02286	0.02857	7
25390-25489	25439	0.01714	0.02041	5
25415-25514	25464	0.02	0.02041	5
25440-25539	25489	0.03048	0.02449	6
25465-25564	25514	0.03333	0.02857	7
25490-25589	25539	0.03333	0.02857	7
25515-25614	25564	0.03048	0.02857	7
25540-25639	25589	0.01143	0.01224	3
25565-25664	25614	0.00286	0.00408	1
25590-25689	25639	0.00571	0.00816	2
25615-25714	25664	0.00286	0.00408	1
25640-25739	25689	0.00286	0.00408	1
25665-25764	25714	0.00286	0.00408	1
25690-25789	25739	0.00476	0.00408	1
25715-25814	25764	0.00952	0.00816	2
25740-25839	25789	0.00952	0.00816	2
25765-25864	25814	0.01238	0.01224	3
25790-25889	25839	0.01048	0.01224	3
25815-25914	25864	0.02476	0.02449	6
25840-25945	25889	0.04667	0.0449	11
25865-25970	25914	0.05714	0.05714	14
25890-25995	25945	0.06	0.05714	14
25915-26020	25970	0.04095	0.04082	10
25946-26045	25995	0.0219	0.02449	6
25971-26070	26020	0.00857	0.00816	2
25996-26095	26045	0.00286	0.00408	1
26021-26120	26070	0.00857	0.01224	3
26046-26145	26095	0.00857	0.01224	3
26071-26170	26120	0.01143	0.01633	4
26096-26195	26145	0.01905	0.02449	6
26121-26220	26170	0.01333	0.01633	4
26146-26245	26195	0.01905	0.02041	5
26171-26270	26220	0.0219	0.02449	6
26196-26295	26245	0.01429	0.01633	4
26221-26320	26270	0.02476	0.02857	7
26246-26345	26295	0.02095	0.02449	6
26271-26370	26320	0.0181	0.02041	5
26296-26395	26345	0.0181	0.02041	5
26321-26420	26370	0.01048	0.01224	3
26346-26445	26395	0.00857	0.01224	3
26371-26470	26420	0.00857	0.01224	3
26396-26495	26445	0.01429	0.02041	5
26421-26520	26470	0.01143	0.01633	4
26446-26545	26495	0.01667	0.02041	5
26471-26570	26520	0.01381	0.01633	4
26496-26595	26545	0.01095	0.01224	3
26521-26620	26570	0.01381	0.01633	4
26546-26645	26595	0.00571	0.00816	2
26571-26670	26620	0.00571	0.00816	2
26596-26695	26645	0.01048	0.01224	3
26621-26720	26670	0.01524	0.01633	4
26646-26745	26695	0.01524	0.01633	4
26671-26770	26720	0.0181	0.02041	5
26696-26795	26745	0.01333	0.01633	4
26721-26820	26770	0.00857	0.01224	3
26746-26845	26795	0.01333	0.01633	4
26771-26870	26820	0.01333	0.01633	4
26796-26895	26845	0.02476	0.02449	6
26821-26920	26870	0.0219	0.02041	5
26846-26945	26895	0.01714	0.01633	4
26871-26970	26920	0.01714	0.01633	4
26896-26995	26945	0.00286	0.00408	1
26921-27020	26970	0.00286	0.00408	1
26946-27045	26995	0.00762	0.00816	2
26971-27070	27020	0.00762	0.00816	2
26996-27095	27045	0.00762	0.00816	2
27021-27120	27070	0.01048	0.01224	3
27046-27145	27095	0.01429	0.01633	4
27071-27170	27120	0.01714	0.01633	4
27096-27195	27145	0.02762	0.02857	7
27121-27220	27170	0.03048	0.03265	8
27146-27245	27195	0.02476	0.02857	7
27171-27270	27220	0.0219	0.02857	7
27196-27295	27245	0.02	0.02449	6
27221-27320	27270	0.02952	0.03265	8
27246-27345	27295	0.03429	0.03673	9
27271-27370	27320	0.04286	0.0449	11
27296-27395	27345	0.04952	0.05306	13
27321-27420	27370	0.04	0.0449	11
27346-27446	27395	0.04286	0.04898	12
27371-27475	27420	0.03143	0.03673	9
27396-27500	27446	0.01905	0.02449	6
27421-27525	27475	0.01619	0.02041	5
27447-27550	27500	0.02	0.02449	6
27476-27581	27525	0.04095	0.0449	11
27501-27622	27550	0.04571	0.04898	12
27526-27650	27581	0.06	0.06122	15
27551-27677	27622	0.05429	0.05306	13
27582-27745	27650	0.07714	0.08571	21
27623-27842	27677	0.06952	0.07755	19
27651-27867	27745	0.07048	0.08163	20
27678-27964	27842	0.08381	0.10204	25
27746-28010	27867	0.05429	0.06939	17
27843-28035	27964	0.05429	0.06939	17
27868-28060	28010	0.04762	0.06122	15
27965-28085	28035	0.03714	0.0449	11
28011-28110	28060	0.03143	0.03265	8
28036-28135	28085	0.04619	0.0449	11
28061-28160	28110	0.07619	0.06531	16
28086-28192	28135	0.06952	0.05714	14
28111-28217	28160	0.09286	0.07755	19
28136-28256	28192	0.10095	0.09388	23
28161-28281	28217	0.07	0.06939	17
28193-28306	28256	0.07286	0.07347	18
28218-28338	28281	0.05619	0.06122	15
28257-28363	28306	0.05429	0.05714	14
28282-28388	28338	0.05857	0.06122	15
28307-28413	28363	0.0681	0.06939	17
28339-28438	28388	0.06143	0.06531	16
28364-28468	28413	0.05952	0.06122	15
28389-28504	28438	0.07048	0.07755	19
28414-28529	28468	0.05333	0.06122	15
28439-28554	28504	0.04762	0.05306	13
28469-28579	28529	0.02857	0.03265	8
28505-28604	28554	0.0219	0.02041	5
28530-28643	28579	0.04	0.04082	10
28555-28668	28604	0.04857	0.04898	12
28580-28708	28643	0.05333	0.05306	13
28605-28733	28668	0.07524	0.06939	17
28644-28758	28708	0.06286	0.05714	14
28669-28783	28733	0.12762	0.10204	25
28709-28808	28758	0.13524	0.1102	27
28734-28841	28783	0.09429	0.07755	19
28759-28870	28808	0.09714	0.08163	20
28784-28895	28841	0.06429	0.06531	16
28809-28943	28870	0.06619	0.07347	18
28842-28968	28895	0.07381	0.08163	20
28871-28993	28943	0.0681	0.07347	18
28896-29051	28968	0.03238	0.04082	10
28944-29084	28993	0.02667	0.03265	8
28969-29109	29051	0.03048	0.04082	10
28994-29164	29084	0.04381	0.05306	13
29052-29197	29109	0.04476	0.05714	14
29085-29222	29164	0.04667	0.05714	14
29110-29247	29197	0.04381	0.05306	13
29165-29312	29222	0.0419	0.05306	13
29198-29344	29247	0.04952	0.05714	14
29223-29376	29312	0.04857	0.05306	13
29248-29401	29344	0.05333	0.05306	13
29319-29426	29376	0.05048	0.04898	12
29345-29451	29401	0.04095	0.03673	9
29377-29476	29426	0.03619	0.03265	8
29402-29501	29451	0.02857	0.02857	7
29427-29526	29476	0.01714	0.01633	4
29452-29551	29501	0.01048	0.01224	3
29477-29609	29526	0.01429	0.02041	5
29502-29634	29551	0.02762	0.03265	8
29527-29659	29609	0.04667	0.05306	13
29552-29684	29634	0.04952	0.05714	14
29610-29714	29659	0.07571	0.07755	19
29635-29821	29684	0.07381	0.07347	18
29660-29850	29714	0.06905	0.06531	16
29685-29875	29821	0.06905	0.06531	16
29715-29900	29850	0.04857	0.0449	11
29822-29935	29875	0.0419	0.04082	10
29851-30011	29900	0.05048	0.05714	14
29876-30036	29935	0.05714	0.06122	15
29910-30061	30011	0.04571	0.05306	13
29936-30102	30036	0.04857	0.05714	14
30012-30132	30061	0.03429	0.04082	10
30037-30472	30102	0.03524	0.0449	11
30062-30497	30132	0.04762	0.05714	14
30103-30525	30472	0.06762	0.07755	19
30133-30567	30497	0.07524	0.08571	21
30473-30592	30525	0.08476	0.09388	23
30498-30621	30567	0.09667	0.1102	27
30526-30646	30592	0.08619	0.09796	24
30568-30671	30621	0.07952	0.08571	21
30593-30696	30646	0.06524	0.07347	18
30622-30726	30671	0.05571	0.05714	14
30647-30751	30696	0.0481	0.04898	12
30672-30776	30726	0.05	0.05714	14
30697-30801	30751	0.04714	0.05306	13
30727-30826	30776	0.03238	0.04082	10
30752-30851	30801	0.01714	0.02449	6
30777-30876	30826	0.01333	0.01633	4
30802-30901	30851	0.01333	0.01633	4
30827-30926	30876	0.01048	0.01224	3
30852-30951	30901	0.02286	0.02449	6
30877-30976	30926	0.0181	0.02041	5
30902-31009	30951	0.01524	0.01633	4
30927-31034	30976	0.0219	0.02041	5
30952-31059	31009	0.01238	0.01224	3
30985-31084	31034	0.01524	0.01633	4
31010-31109	31059	0.02667	0.03265	8
31035-31140	31084	0.03143	0.0449	11
31060-31166	31109	0.04286	0.05714	14
31085-31191	31140	0.04762	0.06122	15
31110-31216	31166	0.06	0.06939	17
31141-31241	31191	0.05714	0.06531	16
31167-31279	31216	0.07714	0.09388	23
31192-31304	31241	0.07238	0.08571	21
31217-31329	31279	0.06429	0.07755	19
31242-31361	31304	0.07	0.08163	20
31280-31386	31329	0.03857	0.04082	10
31305-31411	31361	0.05619	0.06122	15
31330-31438	31386	0.05286	0.05714	14
31362-31485	31411	0.05	0.04898	12
31387-31510	31438	0.08667	0.08163	20
31412-31540	31485	0.09095	0.08163	20
31439-31565	31510	0.10905	0.09796	24
31486-31590	31540	0.11286	0.10204	25
31511-31615	31565	0.09095	0.08163	20
31541-31640	31590	0.07095	0.06531	16
31566-31665	31615	0.06905	0.06531	16
31591-31690	31640	0.06524	0.06939	17
31616-31715	31665	0.05238	0.05714	14
31641-31740	31690	0.06667	0.07755	19
31666-31771	31715	0.05857	0.06939	17
31691-31796	31740	0.05667	0.06122	15
31716-31873	31771	0.0519	0.05714	14
31741-31898	31796	0.03286	0.03265	8
31772-31923	31873	0.01238	0.01224	3
31797-31952	31898	0.00286	0.00408	1
31874-31979	31923	0.02714	0.03265	8
31899-32004	31952	0.03952	0.0449	11
31924-32029	31979	0.05667	0.06122	15
31953-32054	32004	0.06238	0.06939	17
31980-32079	32029	0.0381	0.04082	10
32005-32104	32054	0.02857	0.02857	7
32030-32129	32079	0.01143	0.01224	3
32055-32154	32104	0.01619	0.01633	4
32080-32179	32129	0.01619	0.01633	4
32105-32204	32154	0.01048	0.01224	3
32130-32229	32179	0.01048	0.01224	3
32155-32254	32204	0	0	0
32180-32279	32229	0.00762	0.00816	2
32205-32305	32254	0.01333	0.01633	4
32230-32335	32279	0.02143	0.02449	6
32255-32362	32305	0.03095	0.03265	8
32280-32387	32335	0.0281	0.02857	7
32306-32420	32362	0.03095	0.03265	8
32336-32445	32387	0.03619	0.04082	10
32363-32483	32420	0.04714	0.05306	13
32388-32519	32445	0.05095	0.05714	14
32421-32551	32483	0.05905	0.06122	15
32446-32680	32519	0.06571	0.06122	15
32484-32710	32551	0.0681	0.06939	17
32520-32735	32680	0.0719	0.07347	18
32552-32765	32710	0.06667	0.06939	17
32681-32807	32735	0.0581	0.06939	17
32711-32832	32765	0.04619	0.05306	13
32736-32863	32807	0.05476	0.06531	16
32766-32900	32832	0.05095	0.06122	15
32808-32925	32863	0.04524	0.04898	12
32833-32950	32900	0.03714	0.04082	10
32864-33072	32925	0.04857	0.04898	12
32901-33097	32950	0.04667	0.04898	12
32926-33122	33072	0.05952	0.06531	16
32951-33147	33097	0.0781	0.08163	20
33073-33172	33122	0.05714	0.06122	15
33098-33197	33147	0.05429	0.05714	14
33123-33222	33172	0.05048	0.04898	12
33148-33247	33197	0.05571	0.05714	14
33173-33272	33222	0.05	0.04898	12
33198-33297	33247	0.04714	0.0449	11
33223-33323	33272	0.0381	0.04082	10
33248-33404	33297	0.02476	0.02449	6
33273-33429	33323	0.0219	0.02449	6
33298-33454	33404	0.02476	0.02857	7
33324-33479	33429	0.04	0.04082	10
33405-33509	33454	0.02667	0.02857	7
33430-33534	33479	0.04	0.04082	10
33455-33585	33509	0.05143	0.05306	13
33480-33610	33534	0.03524	0.03673	9
33510-33635	33585	0.0381	0.04082	10
33535-33660	33610	0.02762	0.03265	8
33586-33695	33635	0.01333	0.01633	4
33611-33720	33660	0.01429	0.01633	4
33636-33745	33695	0.01714	0.02041	5
33661-33784	33720	0.01143	0.01224	3
33696-33809	33745	0.02857	0.02449	6
33721-33834	33784	0.03	0.02449	6
33746-33859	33809	0.03762	0.03265	8
33785-33884	33834	0.0481	0.0449	11
33810-33913	33859	0.04667	0.04898	12
33835-33938	33884	0.04524	0.05306	13
33860-33963	33913	0.05143	0.05306	13
33885-34119	33938	0.0581	0.05714	14
33914-34151	33963	0.05048	0.04898	12
33939-34183	34119	0.05619	0.05306	13
33964-34208	34151	0.04238	0.0449	11
34120-34233	34183	0.03	0.03265	8
34152-34268	34208	0.04857	0.0449	11
34184-34294	34233	0.05238	0.0449	11
34209-34326	34268	0.05714	0.04898	12
34234-34351	34294	0.06381	0.06122	15
34269-34376	34326	0.04857	0.05306	13
34295-34401	34351	0.04095	0.04898	12
34327-34426	34376	0.03524	0.04082	10
34352-34451	34401	0.02952	0.02857	7
34377-34476	34426	0.04095	0.03673	9
34402-34501	34451	0.03333	0.02857	7
34427-34526	34476	0.03429	0.02857	7
34452-34551	34501	0.04714	0.03673	9
34477-34576	34526	0.03	0.02041	5
34502-34601	34551	0.03476	0.02449	6
34527-34626	34576	0.0319	0.02449	6
34552-34651	34601	0.01333	0.01224	3
34577-34676	34626	0.01048	0.01224	3
34602-34701	34651	0.00571	0.00816	2
34627-34726	34676	0.00286	0.00408	1
34652-34751	34701	0.00857	0.00816	2
34677-34776	34726	0.01143	0.01224	3
34702-34801	34751	0.01714	0.02041	5
34727-34826	34776	0.01714	0.02041	5
34752-34851	34801	0.02	0.02449	6
34777-34876	34826	0.02857	0.02857	7
34802-34901	34851	0.03333	0.02857	7
34827-34926	34876	0.03333	0.02857	7
34852-34951	34901	0.02476	0.02041	5
34877-34976	34926	0.01048	0.00816	2
34902-35001	34951	0.00286	0.00408	1
34927-35026	34976	0.00286	0.00408	1
34952-35051	35001	0.00571	0.00816	2
34977-35076	35026	0.00857	0.01224	3
35002-35101	35051	0.00571	0.00816	2
35027-35126	35076	0.00571	0.00816	2
35052-35151	35101	0.00762	0.00816	2
35077-35176	35126	0.00762	0.00816	2
35102-35201	35151	0.01048	0.01224	3
35127-35226	35176	0.01333	0.01633	4
35152-35251	35201	0.00857	0.01224	3
35177-35276	35226	0.00571	0.00816	2
35202-35301	35251	0.00571	0.00816	2
35227-35326	35276	0.00286	0.00408	1
35252-35351	35301	0.00286	0.00408	1
35277-35376	35326	0.00286	0.00408	1
35302-35401	35351	0	0	0
35327-35426	35376	0	0	0
35352-35451	35401	0	0	0
35377-35476	35426	0	0	0
35402-35501	35451	0	0	0
35427-35526	35476	0	0	0
35452-35551	35501	0	0	0
35477-35576	35526	0	0	0
35502-35601	35551	0	0	0
35527-35626	35576	0.00571	0.00408	1
35552-35651	35601	0.00571	0.00408	1
35577-35676	35626	0.0181	0.01633	4
35602-35701	35651	0.0181	0.01633	4
35627-35726	35676	0.01238	0.01224	3
35652-35751	35701	0.01238	0.01224	3
35677-35776	35726	0.00286	0.00408	1
35702-35801	35751	0.00857	0.01224	3
35727-35826	35776	0.02	0.02041	5
35752-35851	35801	0.02286	0.02449	6
35777-35876	35826	0.02	0.02041	5
35802-35901	35851	0.01429	0.01224	3
35827-35926	35876	0.00286	0.00408	1
35852-35951	35901	0.00476	0.00408	1
35877-35976	35926	0.01048	0.00816	2
35902-36001	35951	0.01048	0.00816	2
35927-36026	35976	0.01048	0.00816	2
35952-36051	36001	0.00571	0.00408	1
35977-36076	36026	0.00476	0.00408	1
36002-36101	36051	0.00952	0.00816	2
36027-36126	36076	0.00952	0.00816	2
36052-36151	36101	0.01238	0.01224	3
36077-36176	36126	0.01619	0.01633	4
36102-36201	36151	0.02	0.02041	5
36127-36226	36176	0.02286	0.02449	6
36152-36251	36201	0.02571	0.02449	6
36177-36276	36226	0.02286	0.02449	6
36202-36301	36251	0.01429	0.01633	4
36227-36326	36276	0.01143	0.01224	3
36252-36351	36301	0.00571	0.00816	2
36277-36376	36326	0.00476	0.00408	1
36302-36401	36351	0.00476	0.00408	1
36327-36426	36376	0.00476	0.00408	1
36352-36451	36401	0.00762	0.00816	2
36377-36476	36426	0.00571	0.00816	2
36402-36501	36451	0.00571	0.00816	2
36427-36526	36476	0.00857	0.01224	3
36452-36551	36501	0.00571	0.00816	2
36477-36576	36526	0.01143	0.01224	3
36502-36601	36551	0.01714	0.01633	4
36527-36626	36576	0.01714	0.01633	4
36552-36651	36601	0.01714	0.01633	4
36577-36676	36626	0.00857	0.00816	2
36602-36701	36651	0.00286	0.00408	1
36627-36726	36676	0.00857	0.00816	2
36652-36751	36701	0.01429	0.01224	3
36677-36776	36726	0.01429	0.01224	3
36702-36801	36751	0.01714	0.01633	4
36727-36826	36776	0.00857	0.00816	2
36752-36851	36801	0.01143	0.01224	3
36777-36876	36826	0.01143	0.01224	3
36802-36901	36851	0.00857	0.00816	2
36827-36926	36876	0.00857	0.00816	2
36852-36951	36901	0.00571	0.00408	1
36877-36976	36926	0.00857	0.00816	2
36902-37007	36951	0.01333	0.01224	3
36927-37032	36976	0.03381	0.02857	7
36952-37068	37007	0.03095	0.02857	7
36977-37095	37032	0.03095	0.02857	7
37008-37120	37068	0.04524	0.04898	12
37033-37145	37095	0.0481	0.05714	14
37069-37180	37120	0.0481	0.05714	14
37096-37205	37145	0.04524	0.05306	13
37121-37235	37180	0.0319	0.03673	9
37146-37260	37205	0.00857	0.01224	3
37181-37285	37235	0.00571	0.00816	2
37206-37310	37260	0.01143	0.01633	4
37236-37336	37285	0.03048	0.04082	10
37261-37361	37310	0.04286	0.05306	13
37286-37386	37336	0.05048	0.06122	15
37311-37415	37361	0.05333	0.06122	15
37337-37448	37386	0.0419	0.04082	10
37362-37497	37415	0.03714	0.03673	9
37387-37528	37448	0.04571	0.0449	11
37416-37553	37497	0.04286	0.04082	10
37473-37579	37528	0.04	0.04082	10
37498-37604	37553	0.0381	0.04082	10
37529-37629	37579	0.02476	0.02857	7
37554-37654	37604	0.0219	0.02857	7
37580-37679	37629	0.01905	0.02449	6
37605-37704	37654	0.01333	0.01633	4
37630-37729	37679	0.01333	0.01633	4
37655-37754	37704	0.01619	0.02041	5
37680-37779	37729	0.00857	0.01224	3
37705-37804	37754	0.02	0.02449	6
37730-37829	37779	0.01714	0.02041	5
37755-37854	37804	0.02476	0.02857	7
37780-37884	37829	0.03524	0.04082	10
37805-37911	37854	0.03143	0.03673	9
37830-37936	37884	0.04762	0.05306	13
37855-37964	37911	0.03429	0.03673	9
37885-38000	37936	0.03429	0.03265	8
37912-38031	37964	0.04857	0.0449	11
37937-38056	38000	0.04286	0.04082	10
37965-38081	38031	0.05619	0.05306	13
38001-38106	38056	0.04571	0.0449	11
38032-38132	38081	0.03619	0.03265	8
38057-38157	38106	0.02571	0.02041	5
38082-38182	38132	0.01238	0.00816	2
38107-38207	38157	0.01238	0.00816	2
38133-38232	38182	0.00857	0.00816	2
38158-38257	38207	0.02095	0.02041	5
38183-38287	38232	0.04762	0.0449	11
38208-38317	38257	0.06476	0.06531	16
38233-38342	38287	0.05619	0.05714	14
38258-38367	38317	0.04381	0.0449	11
38288-38392	38342	0.01714	0.02041	5
38318-38417	38367	0.00762	0.00816	2
38343-38443	38392	0.03429	0.03265	8
38368-38468	38417	0.05048	0.0449	11
38393-38493	38443	0.05524	0.04898	12
38418-38518	38468	0.05333	0.04898	12
38444-38543	38493	0.0381	0.04082	10
38469-38574	38518	0.04	0.0449	11
38494-38599	38543	0.03524	0.04082	10
38519-38624	38574	0.02952	0.03265	8
38544-38649	38599	0.0181	0.01633	4
38575-38674	38624	0.00476	0.00408	1
38600-38699	38649	0.00476	0.00408	1
38625-38724	38674	0.00476	0.00408	1
38650-38749	38699	0.00476	0.00408	1
38675-38774	38724	0.00571	0.00816	2
38700-38799	38749	0.00857	0.01224	3
38725-38824	38774	0.00857	0.01224	3
38750-38849	38799	0.01619	0.02041	5
38775-38874	38824	0.01619	0.02041	5
38800-38899	38849	0.0219	0.02857	7
38825-38924	38874	0.02857	0.03265	8
38850-38949	38899	0.03714	0.03673	9
38875-38974	38924	0.05619	0.04898	12
38900-39000	38949	0.05333	0.0449	11
38925-39025	38974	0.04952	0.0449	11
38950-39050	39000	0.03333	0.03265	8
38975-39075	39025	0.00857	0.01224	3
39001-39100	39050	0.00857	0.01224	3
39026-39125	39075	0.00571	0.00816	2
39051-39150	39100	0.01143	0.01633	4
39076-39175	39125	0.01143	0.01633	4
39101-39200	39150	0.00571	0.00816	2
39126-39225	39175	0.00571	0.00816	2
39151-39250	39200	0	0	0
39176-39275	39225	0	0	0
39201-39300	39250	0	0	0
39226-39325	39275	0	0	0
39251-39350	39300	0	0	0
39276-39375	39325	0.00571	0.00816	2
39301-39400	39350	0.00571	0.00816	2
39326-39425	39375	0.00857	0.01224	3
39351-39450	39400	0.00857	0.01224	3
39376-39475	39425	0.00571	0.00816	2
39401-39500	39450	0.00571	0.00816	2
39426-39525	39475	0.00286	0.00408	1
39451-39550	39500	0.01333	0.01224	3
39476-39575	39525	0.01048	0.00816	2
39501-39600	39550	0.01048	0.00816	2
39526-39625	39575	0.01333	0.01224	3
39551-39650	39600	0.00286	0.00408	1
39576-39675	39625	0.00286	0.00408	1
39601-39700	39650	0.00286	0.00408	1
39626-39725	39675	0.01143	0.00816	2
39651-39750	39700	0.0219	0.02041	5
39676-39775	39725	0.0219	0.02041	5
39701-39800	39750	0.0219	0.02041	5
39726-39825	39775	0.01333	0.01633	4
39751-39850	39800	0.00286	0.00408	1
39776-39875	39825	0.00286	0.00408	1
39801-39900	39850	0.00286	0.00408	1
39826-39925	39875	0.00286	0.00408	1
39851-39950	39900	0.00762	0.00816	2
39876-39975	39925	0.01048	0.01224	3
39901-40000	39950	0.01048	0.01224	3
39926-40025	39975	0.00762	0.00816	2
39951-40050	40000	0.00286	0.00408	1
39976-40075	40025	0.00286	0.00408	1
40001-40100	40050	0.00571	0.00816	2
40026-40125	40075	0.00571	0.00816	2
40051-40150	40100	0.00571	0.00816	2
40076-40175	40125	0.00286	0.00408	1
40101-40200	40150	0.00286	0.00408	1
40126-40225	40175	0.00286	0.00408	1
40151-40250	40200	0.01333	0.01633	4
40176-40275	40225	0.01333	0.01633	4
40201-40300	40250	0.01048	0.01224	3
40226-40325	40275	0.01333	0.01633	4
40251-40350	40300	0.01714	0.01633	4
40276-40375	40325	0.01714	0.01633	4
40301-40400	40350	0.02	0.02041	5
40326-40425	40375	0.02	0.02041	5
40351-40450	40400	0.01429	0.01633	4
40376-40475	40425	0.01714	0.02041	5
40401-40500	40450	0.01429	0.01633	4
40426-40525	40475	0.01143	0.01224	3
40451-40550	40500	0.00857	0.00816	2
40476-40575	40525	0.01048	0.00816	2
40501-40600	40550	0.01333	0.01224	3
40526-40625	40575	0.01619	0.01633	4
40551-40650	40600	0.01333	0.01633	4
40576-40675	40625	0.00857	0.01224	3
40601-40700	40650	0.01143	0.01633	4
40626-40725	40675	0.00857	0.01224	3
40651-40750	40700	0.00857	0.01224	3
40676-40775	40725	0.00857	0.01224	3
40701-40800	40750	0.01905	0.02041	5
40726-40825	40775	0.02476	0.02857	7
40751-40850	40800	0.03238	0.03265	8
40776-40875	40825	0.04571	0.04898	12
40801-40900	40850	0.04	0.04082	10
40826-40925	40875	0.03429	0.03265	8
40851-40950	40900	0.02952	0.03265	8
40876-40975	40925	0.01619	0.01633	4
40901-41000	40950	0.01429	0.01633	4
40926-41025	40975	0.01429	0.01633	4
40951-41050	41000	0.00857	0.00816	2
40976-41075	41025	0.00857	0.00816	2
41001-41100	41050	0	0	0
41026-41125	41075	0	0	0
41051-41150	41100	0.00286	0.00408	1
41076-41175	41125	0.00286	0.00408	1
41101-41200	41150	0.00286	0.00408	1
41126-41225	41175	0.00286	0.00408	1
41151-41250	41200	0.00286	0.00408	1
41176-41275	41225	0.00286	0.00408	1
41201-41300	41250	0.00286	0.00408	1
41226-41325	41275	0.00286	0.00408	1
41251-41350	41300	0	0	0
41276-41375	41325	0	0	0
41301-41400	41350	0.00286	0.00408	1
41326-41425	41375	0.00857	0.00816	2
41351-41450	41400	0.02	0.01633	4
41376-41475	41425	0.02	0.01633	4
41401-41500	41450	0.01714	0.01224	3
41426-41525	41475	0.01143	0.00816	2
41451-41550	41500	0.00286	0.00408	1
41476-41575	41525	0.01333	0.01633	4
41501-41600	41550	0.01333	0.01633	4
41526-41625	41575	0.01905	0.02041	5
41551-41650	41600	0.01619	0.01633	4
41576-41675	41625	0.01143	0.01224	3
41601-41700	41650	0.01619	0.01633	4
41626-41725	41675	0.01524	0.01633	4
41651-41750	41700	0.01524	0.01633	4
41676-41775	41725	0.00952	0.00816	2
41701-41800	41750	0.01333	0.01224	3
41726-41825	41775	0.00857	0.00816	2
41751-41850	41800	0.0181	0.01633	4
41776-41875	41825	0.02381	0.02041	5
41801-41900	41850	0.02095	0.02041	5
41826-41925	41875	0.02857	0.02857	7
41851-41950	41900	0.02571	0.02449	6
41876-41975	41925	0.02	0.02041	5
41901-42000	41950	0.01714	0.01633	4
41926-42025	41975	0.00952	0.00816	2
41951-42050	42000	0.00571	0.00816	2
41976-42075	42025	0.01143	0.01224	3
42001-42100	42050	0.01714	0.01633	4
42026-42125	42075	0.01714	0.01633	4
42051-42150	42100	0.01429	0.01224	3
42076-42175	42125	0.00857	0.00816	2
42101-42200	42150	0.00476	0.00408	1
42126-42225	42175	0.00476	0.00408	1
42151-42250	42200	0.00476	0.00408	1
42176-42275	42225	0.00762	0.00816	2
42201-42300	42250	0.00286	0.00408	1
42226-42325	42275	0.00571	0.00816	2
42251-42350	42300	0.00571	0.00816	2
42276-42375	42325	0.00762	0.00816	2
42301-42400	42350	0.01048	0.01224	3
42326-42425	42375	0.00762	0.00816	2
42351-42450	42400	0.01048	0.01224	3
42376-42475	42425	0.00857	0.01224	3
42401-42500	42450	0.01048	0.01224	3
42426-42525	42475	0.01048	0.01224	3
42451-42550	42500	0.00762	0.00816	2
42476-42575	42525	0.01048	0.00816	2
42501-42600	42550	0.00857	0.00816	2
42526-42625	42575	0.01714	0.02041	5
42551-42650	42600	0.0219	0.02449	6
42576-42675	42625	0.01905	0.02449	6
42601-42700	42650	0.02286	0.02449	6
42626-42725	42675	0.01429	0.01224	3
42651-42750	42700	0.00952	0.00816	2
42676-42775	42725	0.00952	0.00816	2
42701-42800	42750	0.00286	0.00408	1
42726-42825	42775	0.00286	0.00408	1
42751-42850	42800	0.00286	0.00408	1
42776-42875	42825	0	0	0
42801-42900	42850	0.01238	0.01224	3
42826-42925	42875	0.01714	0.01633	4
42851-42950	42900	0.01714	0.01633	4
42876-42975	42925	0.01714	0.01633	4
42901-43000	42950	0.00476	0.00408	1
42926-43025	42975	0.00476	0.00408	1
42951-43050	43000	0.00952	0.00816	2
42976-43075	43025	0.01429	0.01224	3
43001-43100	43050	0.01714	0.01633	4
43026-43125	43075	0.02	0.02041	5
43051-43150	43100	0.02571	0.02857	7
43076-43175	43125	0.02095	0.02449	6
43101-43200	43150	0.0181	0.02041	5
43126-43225	43175	0.01048	0.01224	3
43151-43250	43200	0.00286	0.00408	1
43176-43275	43225	0.00286	0.00408	1
43201-43300	43250	0.00286	0.00408	1
43226-43325	43275	0.00571	0.00816	2
43251-43350	43300	0.00571	0.00816	2
43276-43375	43325	0.00571	0.00816	2
43301-43400	43350	0.00857	0.01224	3
43326-43425	43375	0.01333	0.01633	4
43351-43450	43400	0.01333	0.01633	4
43376-43475	43425	0.01333	0.01633	4
43401-43500	43450	0.01048	0.01224	3
43426-43525	43475	0.00286	0.00408	1
43451-43551	43500	0	0	0
43476-43577	43525	0.03714	0.03673	9
43501-43611	43551	0.06571	0.06122	15
43526-43636	43577	0.06857	0.06531	16
43552-43661	43611	0.07429	0.06939	17
43578-43686	43636	0.03714	0.03265	8
43612-43711	43661	0.01143	0.01224	3
43637-43736	43686	0.03333	0.03265	8
43662-43761	43711	0.03333	0.03673	9
43687-43786	43736	0.04762	0.05714	14
43712-44001	43761	0.05048	0.06122	15
43737-44038	43786	0.04286	0.05306	13
43762-44063	44001	0.04571	0.05306	13
43787-44093	44038	0.04	0.04082	10
44002-44118	44063	0.03714	0.03673	9
44039-44191	44093	0.04	0.03673	9
44064-44216	44118	0.03714	0.03673	9
44094-44241	44191	0.03143	0.03265	8
44119-44266	44216	0.02857	0.02857	7
44192-44291	44241	0.00857	0.01224	3
44217-44316	44266	0.00857	0.01224	3
44242-44341	44291	0.01524	0.01633	4
44267-44366	44316	0.02095	0.02449	6
44292-44391	44341	0.02667	0.02857	7
44317-44416	44366	0.02095	0.02041	5
44342-44446	44391	0.02	0.02041	5
44367-44477	44416	0.01714	0.01633	4
44392-44503	44446	0.01714	0.02041	5
44417-44528	44477	0.02762	0.02857	7
44447-44553	44503	0.02476	0.02857	7
44478-44579	44528	0.02476	0.02857	7
44504-44604	44553	0.02667	0.02857	7
44529-44630	44579	0.01619	0.02041	5
44554-44661	44604	0.01524	0.01633	4
44580-44686	44630	0.02476	0.02449	6
44605-44711	44661	0.03333	0.02857	7
44631-44736	44686	0.03619	0.03265	8
44662-44761	44711	0.03429	0.03265	8
44687-44786	44736	0.0219	0.02041	5
44712-44811	44761	0.02381	0.02857	7
44737-44836	44786	0.02857	0.03265	8
44762-44861	44811	0.02857	0.03265	8
44787-44886	44836	0.03143	0.03673	9
44812-44911	44861	0.02	0.02041	5
44837-44936	44886	0.01238	0.01224	3
44862-44961	44911	0.00952	0.00816	2
44887-44986	44936	0.00667	0.00408	1
44912-45011	44961	0.01048	0.00816	2
44937-45036	44986	0.01571	0.01224	3
44962-45061	45011	0.01571	0.01224	3
44987-45086	45036	0.01571	0.01224	3
45012-45111	45061	0.00524	0.00408	1
45037-45136	45086	0	0	0
45062-45161	45111	0.00286	0.00408	1
45087-45186	45136	0.00571	0.00816	2
45112-45211	45161	0.00571	0.00816	2
45137-45236	45186	0.01333	0.01633	4
45162-45261	45211	0.01333	0.01633	4
45187-45286	45236	0.01048	0.01224	3
45212-45311	45261	0.01048	0.01224	3
45237-45336	45286	0.00762	0.00816	2
45262-45361	45311	0.00476	0.00408	1
45287-45386	45336	0.00762	0.00816	2
45312-45411	45361	0.01048	0.01224	3
45337-45444	45386	0.01143	0.01633	4
45362-45469	45411	0.01905	0.02449	6
45387-45494	45444	0.01905	0.02449	6
45412-45519	45469	0.02381	0.02857	7
45445-45549	45494	0.02381	0.02857	7
45470-45574	45519	0.01619	0.02041	5
45495-45599	45549	0.01905	0.02041	5
45520-45624	45574	0.02286	0.02449	6
45550-45649	45599	0.02	0.02041	5
45575-45674	45624	0.02476	0.02449	6
45600-45699	45649	0.0219	0.02449	6
45625-45724	45674	0.01048	0.01224	3
45650-45749	45699	0.00762	0.00816	2
45675-45774	45724	0.01333	0.01224	3
45700-45803	45749	0.01333	0.01224	3
45725-45828	45774	0.01619	0.01633	4
45750-45853	45803	0.01905	0.02041	5
45775-45878	45828	0.01429	0.02041	5
45804-45903	45853	0.02476	0.02857	7
45829-45928	45878	0.0381	0.03673	9
45854-45958	45903	0.04286	0.04082	10
45879-45983	45928	0.04762	0.0449	11
45904-46030	45958	0.04476	0.0449	11
45929-46055	45983	0.03429	0.04082	10
45959-46080	46030	0.02667	0.03265	8
45984-46105	46055	0.01619	0.02041	5
46031-46130	46080	0.00571	0.00816	2
46056-46155	46105	0.00286	0.00408	1
46081-46180	46130	0.00857	0.01224	3
46106-46205	46155	0.01333	0.01633	4
46131-46230	46180	0.02857	0.03265	8
46156-46255	46205	0.02857	0.03265	8
46181-46644	46230	0.0381	0.03673	9
46206-46669	46255	0.04667	0.0449	11
46231-46694	46644	0.04286	0.0449	11
46256-46719	46669	0.05143	0.04898	12
46645-46749	46694	0.0619	0.06531	16
46670-46778	46719	0.05714	0.06122	15
46695-46817	46749	0.06	0.05714	14
46720-46844	46778	0.06	0.06531	16
46754-46869	46817	0.03714	0.04082	10
46786-46894	46844	0.0419	0.0449	11
46818-46925	46869	0.04714	0.05714	14
46845-46950	46894	0.04333	0.04898	12
46870-46976	46925	0.04619	0.04898	12
46895-47001	46950	0.03571	0.04082	10
46926-47026	46976	0.01905	0.02041	5
46951-47051	47001	0.01143	0.01224	3
46977-47076	47026	0.00857	0.01224	3
47002-47101	47051	0.02286	0.02449	6
47027-47132	47076	0.03143	0.03265	8
47052-47157	47101	0.03429	0.03673	9
47077-47182	47132	0.03143	0.03265	8
47102-47208	47157	0.02952	0.03265	8
47133-47238	47182	0.02667	0.03265	8
47158-47267	47208	0.03429	0.04082	10
47183-47292	47238	0.0419	0.04898	12
47209-47317	47267	0.02667	0.03265	8
47239-47342	47292	0.02095	0.02449	6
47268-47367	47317	0.01333	0.01633	4
47293-47392	47342	0.00571	0.00816	2
47318-47417	47367	0.01143	0.01224	3
47343-47442	47392	0.01143	0.01224	3
47368-47467	47417	0.00857	0.00816	2
47393-47492	47442	0.00857	0.00816	2
47418-47517	47467	0.02095	0.02041	5
47443-47542	47492	0.02571	0.02449	6
47468-47567	47517	0.02571	0.02449	6
47493-47592	47542	0.02857	0.02857	7
47518-47617	47567	0.01333	0.01633	4
47543-47642	47592	0.00857	0.01224	3
47568-47667	47617	0.01333	0.01633	4
47593-47692	47642	0.01714	0.01633	4
47618-47717	47667	0.0219	0.02041	5
47643-47742	47692	0.0219	0.02041	5
47668-47767	47717	0.01714	0.01633	4
47693-47792	47742	0.01333	0.01633	4
47718-47817	47767	0.00571	0.00816	2
47743-47842	47792	0.01048	0.01224	3
47768-47867	47817	0.01333	0.01633	4
47793-47892	47842	0.01524	0.01633	4
47818-47917	47867	0.02095	0.02041	5
47843-47942	47892	0.01333	0.01224	3
47868-47967	47917	0.01619	0.01224	3
47893-47993	47942	0.01143	0.00816	2
47918-48063	47967	0.02857	0.02041	5
47943-48142	47993	0.06667	0.05306	13
47968-48178	48063	0.07714	0.06939	17
48014-48210	48142	0.08286	0.07347	18
48064-48259	48178	0.06762	0.06531	16
48143-48284	48210	0.04381	0.0449	11
48179-48329	48259	0.05619	0.04898	12
48211-48358	48284	0.05333	0.04898	12
48260-48383	48329	0.06	0.05306	13
48290-48428	48358	0.05952	0.05714	14
48330-48454	48383	0.05429	0.05714	14
48359-48480	48428	0.06	0.06122	15
48384-48505	48454	0.05048	0.05306	13
48430-48530	48480	0.03667	0.03673	9
48456-48555	48505	0.01619	0.01633	4
48481-48580	48530	0.01333	0.01633	4
48506-48661	48555	0.02857	0.03673	9
48531-48696	48580	0.04476	0.05714	14
48556-48727	48661	0.0619	0.07347	18
48581-48756	48696	0.07524	0.08571	21
48662-48786	48727	0.08333	0.08571	21
48697-48811	48756	0.09905	0.0898	22
48728-48844	48786	0.09524	0.0898	22
48757-48872	48811	0.12952	0.12653	31
48787-48897	48844	0.14238	0.15102	37
48812-48930	48872	0.11619	0.13469	33
48845-48972	48897	0.11619	0.13469	33
48873-49005	48930	0.08619	0.09796	24
48898-49049	48972	0.07857	0.08163	20
48931-49117	49005	0.11286	0.11429	28
48973-49142	49049	0.13429	0.13469	33
49006-49179	49117	0.11667	0.12245	30
49050-49220	49142	0.08905	0.09796	24
49118-49254	49179	0.0519	0.06122	15
49143-49279	49220	0.01714	0.02449	6
49180-49304	49254	0.02	0.02449	6
49221-49329	49279	0.02286	0.02857	7
49255-49354	49304	0.02286	0.02857	7
49280-49379	49329	0.02571	0.03265	8
49305-49404	49354	0.0381	0.0449	11
49330-49430	49379	0.03524	0.04082	10
49355-49455	49404	0.04	0.0449	11
49380-49480	49430	0.04952	0.05306	13
49405-49525	49455	0.04	0.04898	12
49431-49550	49480	0.05429	0.05714	14
49456-49575	49525	0.05238	0.05714	14
49481-49600	49550	0.03714	0.04082	10
49526-49625	49575	0.02571	0.02449	6
49551-49650	49600	0.00571	0.00816	2
49576-49675	49625	0	0	0
49601-49700	49650	0.00762	0.00816	2
49626-49725	49675	0.0181	0.02041	5
49651-49750	49700	0.03476	0.04082	10
49676-49775	49725	0.03476	0.04082	10
49701-49800	49750	0.02714	0.03265	8
49726-49825	49775	0.03667	0.04082	10
49751-49852	49800	0.02857	0.03265	8
49776-49913	49825	0.03571	0.03673	9
49801-49939	49852	0.05143	0.05306	13
49826-49973	49913	0.05143	0.06122	15
49853-49999	49939	0.05524	0.06122	15
49914-50031	49973	0.05095	0.06122	15
49940-50056	49999	0.05238	0.06122	15
49974-50081	50031	0.03714	0.03673	9
50000-50106	50056	0.02476	0.02449	6
50032-50131	50081	0.0219	0.02041	5
50057-50156	50106	0.00762	0.00816	2
50082-50181	50131	0.00286	0.00408	1
50107-50206	50156	0.01714	0.01633	4
50132-50238	50181	0.02286	0.02449	6
50157-50263	50206	0.03333	0.03673	9
50182-50288	50238	0.05429	0.05714	14
50207-50320	50263	0.04857	0.05306	13
50239-50354	50288	0.05143	0.05714	14
50264-50384	50320	0.04381	0.04898	12
50289-50409	50354	0.03333	0.04082	10
50321-50434	50384	0.03429	0.04082	10
50355-50463	50409	0.03714	0.0449	11
50385-50488	50434	0.05238	0.05714	14
50410-50526	50463	0.04762	0.05306	13
50435-50552	50488	0.0581	0.06531	16
50464-50577	50526	0.06714	0.06531	16
50489-50602	50552	0.04619	0.0449	11
50527-50627	50577	0.04048	0.03673	9
50553-50652	50602	0.02048	0.01633	4
50578-50677	50627	0.00286	0.00408	1
50603-50707	50652	0.00857	0.01224	3
50628-50732	50677	0.01952	0.02449	6
50653-50764	50707	0.02524	0.03265	8
50678-50789	50732	0.03095	0.04082	10
50708-50815	50764	0.04905	0.05306	13
50733-50841	50789	0.05381	0.05306	13
50765-50869	50815	0.05857	0.05306	13
50790-50953	50841	0.06429	0.05714	14
50816-50978	50869	0.05762	0.05306	13
50845-51003	50953	0.06667	0.06531	16
50870-51028	50978	0.07048	0.07347	18
50954-51055	51003	0.06143	0.06122	15
50979-51093	51028	0.05952	0.06122	15
51004-51118	51055	0.03762	0.04082	10
51029-51143	51093	0.03095	0.03265	8
51061-51168	51118	0.02857	0.03265	8
51094-51193	51143	0.03238	0.03673	9
51119-51264	51168	0.03429	0.03673	9
51144-51295	51193	0.03143	0.03265	8
51169-51320	51264	0.03333	0.03265	8
51194-51345	51295	0.01714	0.01633	4
51265-51370	51320	0.01238	0.01224	3
51296-51395	51345	0.01048	0.01224	3
51321-51420	51370	0.00571	0.00816	2
51346-51445	51395	0.00571	0.00816	2
51371-51470	51420	0.00571	0.00816	2
51396-51495	51445	0.00286	0.00408	1
51421-51520	51470	0.00857	0.01224	3
51446-51545	51495	0.01143	0.01633	4
51471-51570	51520	0.01714	0.02449	6
51496-51595	51545	0.02	0.02857	7
51521-51620	51570	0.01905	0.02449	6
51546-51645	51595	0.01333	0.01633	4
51571-51670	51620	0.01524	0.01633	4
51596-51695	51645	0.01524	0.01633	4
51621-51720	51670	0.01333	0.01633	4
51646-51745	51695	0.02381	0.02449	6
51671-51770	51720	0.01619	0.01633	4
51696-51795	51745	0.01619	0.01633	4
51721-51821	51770	0.01619	0.01633	4
51746-51847	51795	0.01714	0.02041	5
51771-51872	51821	0.03667	0.03673	9
51796-51898	51847	0.05286	0.04898	12
51822-51923	51872	0.06905	0.06531	16
51848-51948	51898	0.06524	0.06122	15
51873-51976	51923	0.05619	0.05714	14
51899-52001	51948	0.04286	0.04898	12
51924-52026	51976	0.02667	0.03265	8
51949-52051	52001	0.02857	0.03265	8
51977-52076	52026	0.02095	0.02449	6
52002-52101	52051	0.0181	0.02041	5
52027-52126	52076	0.02	0.02041	5
52052-52151	52101	0.01524	0.01633	4
52077-52176	52126	0.02095	0.02041	5
52102-52201	52151	0.02095	0.02041	5
52127-52226	52176	0.01905	0.02041	5
52152-52251	52201	0.01429	0.01633	4
52177-52276	52226	0.01143	0.01633	4
52202-52301	52251	0.01429	0.01633	4
52227-52326	52276	0.01143	0.01224	3
52252-52351	52301	0.01429	0.01633	4
52277-52376	52326	0.01571	0.01224	3
52302-52401	52351	0.01286	0.01224	3
52327-52426	52376	0.01762	0.01633	4
52352-52451	52401	0.01476	0.01224	3
52377-52476	52426	0.01333	0.01224	3
52402-52501	52451	0.01048	0.00816	2
52427-52526	52476	0.00857	0.00816	2
52452-52551	52501	0.01905	0.02041	5
52477-52576	52526	0.01619	0.02041	5
52502-52601	52551	0.0219	0.02449	6
52527-52629	52576	0.02476	0.02857	7
52552-52654	52601	0.01429	0.01633	4
52577-52679	52629	0.01429	0.01633	4
52602-52704	52654	0.01333	0.01633	4
52630-52729	52679	0.01905	0.02041	5
52655-52754	52704	0.02476	0.02449	6
52680-52779	52729	0.0219	0.02041	5
52705-52804	52754	0.02286	0.02449	6
52730-52829	52779	0.01143	0.01224	3
52755-52854	52804	0.01619	0.01633	4
52780-52879	52829	0.01619	0.01633	4
52805-52904	52854	0.01333	0.01224	3
52830-52929	52879	0.02667	0.02449	6
52855-52954	52904	0.01905	0.02041	5
52880-52979	52929	0.02476	0.02857	7
52905-53004	52954	0.02667	0.02857	7
52930-53029	52979	0.02476	0.03265	8
52955-53059	53004	0.02476	0.03265	8
52980-53084	53029	0.02667	0.03265	8
53005-53109	53059	0.03524	0.0449	11
53030-53134	53084	0.02952	0.03265	8
53060-53159	53109	0.0419	0.0449	11
53085-53192	53134	0.04857	0.04898	12
53110-53217	53159	0.07238	0.06531	16
53135-53267	53192	0.08476	0.08163	20
53160-53294	53217	0.09143	0.08571	21
53193-53321	53267	0.0981	0.09388	23
53218-53383	53294	0.09476	0.0898	22
53270-53418	53321	0.10048	0.09796	24
53295-53454	53383	0.15429	0.14694	36
53322-53488	53418	0.16238	0.15102	37
53384-53524	53454	0.15333	0.14694	36
53419-53632	53488	0.14	0.12653	31
53455-53657	53524	0.06429	0.05714	14
53489-53682	53632	0.03524	0.03265	8
53607-53707	53657	0.01333	0.01224	3
53633-53733	53682	0.00571	0.00816	2
53658-53758	53707	0.02381	0.02857	7
53683-53783	53733	0.02381	0.02857	7
53708-53808	53758	0.02381	0.02857	7
53734-53833	53783	0.02667	0.03265	8
53759-53858	53808	0.00857	0.01224	3
53784-53884	53833	0.01143	0.01633	4
53809-53909	53858	0.01952	0.02041	5
53834-53934	53884	0.01952	0.02041	5
53859-53959	53909	0.03857	0.03673	9
53885-53984	53934	0.04048	0.03673	9
53910-54009	53959	0.04095	0.03673	9
53935-54034	53984	0.0381	0.03265	8
53960-54059	54009	0.01905	0.01633	4
53985-54084	54034	0.01905	0.01633	4
54010-54109	54059	0.0181	0.02041	5
54035-54134	54084	0.02667	0.03265	8
54060-54159	54109	0.02667	0.03265	8
54085-54184	54134	0.0219	0.02857	7
54110-54209	54159	0.02095	0.02449	6
54135-54235	54184	0.0181	0.01633	4
54160-54260	54209	0.0181	0.01633	4
54185-54285	54235	0.0181	0.01633	4
54210-54310	54260	0.00857	0.00816	2
54236-54335	54285	0.01619	0.01224	3
54261-54360	54310	0.0219	0.02041	5
54286-54386	54335	0.03048	0.02857	7
54311-54411	54360	0.05238	0.05306	13
54336-54436	54386	0.03619	0.04082	10
54361-54461	54411	0.03333	0.03673	9
54387-54486	54436	0.02762	0.03265	8
54412-54511	54461	0.00857	0.01224	3
54437-54536	54486	0.01714	0.02041	5
54462-54561	54511	0.03143	0.04082	10
54487-54598	54536	0.06429	0.06939	17
54512-54629	54561	0.08476	0.0898	22
54537-54654	54598	0.09762	0.09796	24
54562-54679	54629	0.08619	0.08163	20
54599-54704	54654	0.06762	0.06531	16
54630-54743	54679	0.05	0.04898	12
54655-54771	54704	0.03714	0.0449	11
54680-54796	54743	0.03714	0.04082	10
54705-54821	54771	0.02	0.02449	6
54744-54846	54796	0.01429	0.01633	4
54772-54871	54821	0.00857	0.00816	2
54797-54896	54846	0.00286	0.00408	1
54822-54921	54871	0.00762	0.00816	2
54847-54946	54896	0.01238	0.01224	3
54872-54971	54921	0.00952	0.00816	2
54897-54996	54946	0.02286	0.02041	5
54922-55021	54971	0.0181	0.01633	4
54947-55046	54996	0.0219	0.02449	6
54972-55071	55021	0.02476	0.02857	7
54997-55096	55046	0.03143	0.03673	9
55022-55121	55071	0.04571	0.04898	12
55047-55146	55096	0.04286	0.0449	11
55072-55171	55121	0.04571	0.04898	12
55097-55196	55146	0.03429	0.03673	9
55122-55221	55171	0.02	0.02449	6
55147-55246	55196	0.01429	0.01633	4
55172-55271	55221	0.01143	0.01224	3
55197-55296	55246	0.00286	0.00408	1
55222-55321	55271	0.00571	0.00816	2
55247-55346	55296	0.00857	0.01224	3
55272-55371	55321	0.00857	0.01224	3
55297-55396	55346	0.02476	0.02857	7
55322-55421	55371	0.02476	0.02857	7
55347-55446	55396	0.0219	0.02449	6
55372-55471	55421	0.01905	0.02041	5
55397-55496	55446	0.00571	0.00816	2
55422-55521	55471	0.00571	0.00816	2
55447-55546	55496	0.00857	0.01224	3
55472-55571	55521	0.01333	0.01633	4
[truncated: 3,896 more rows]
